# Supplementary material for: Validation of the brain injury associated visual impairment - impact questionnaire (BIVI-IQ)
Source: Qual Life Res. 2023 Dec 19;33(3):777–91. doi: 10.1007/s11136-023-03565-0 (PMC10894123; doi:10.1007/s11136-023-03565-0)
Supplement: Supplementary file 2 — Supplementary file2 (XLSX 249 kb) [file 11136_2023_3565_MOESM2_ESM.xlsx]

## Sheet: Sheet 1
	BASELINE																													BASELINE BIVI-IQ															EQ-5D
FILTER GROUP	LOCATION	GENDER	AGE @ REC	AGE @ STROKE	ETHNICITY	TIME SINCE STROKE @ REC	STROKE TYPE	STROKE LATRALITY	STROKE LOCATION	OTHER STROKE LOCATION	STROKE RELATED IMPAIRMENT	BARTHEL	MODIFIED RANKIN	LIVING CIRCUMSTANCES	OTHER LIVING CIRCUMSTANCES	WORKING STATUS	OTHER WORKING STATUS	DRIVING STATUS	PATIENTS VIEW CHANGE IN CONDITION	INSIGHT LEVEL	VISUAL IMPAIRMENT	ACUITY IMPAIRED	READING IMPAIRED	OA/OM IMPAIRED	VF IMPAIRED	INATTENTION	PERCEPTION IMPAIRED	CHANGE SINCE LAST VISIT	METHOD OF COMPLETION	1. FINDING THINGS	2. COMPUTER	3. LOOKING AFTER APPEARANCE	4. GETTING ABOUT	5. SOCIALISING	6. DOING WHAT YOU WANT	7. GETTING DRESSED	8. ACTIVITY BY YOURSELF	9. FEAR OF FALLS	10. NEGATIVE EMOTIONS	11. TIRED EYES	12. JUDGING DISTANCE	13. SEEING DISTANCE	14. READING	15. ADJUSTING TO LIGHT	1. MOBILITY	2. SELF-CARE	3. USUAL ACTIVITIES	4. PAIN/ DISCOMFORT	5. ANXIETY/ DEPRESSION
Stable	Outpatient	Male	87	87	White	81	Infarct	Right	Lacunar		Yes	9	4	With at least one person		Retired		Not driving due to stroke	Better	Aware of condition	New	No	No	New	New	New	No	Stable	Interview	1	3	0	0	0	0	0	0	2	1	2	1	0	1	0	1	1	2	1	2
Unstable/Unknown stability	Inpatient	Male	53	53	White	68	Infarct	Bilateral	Other	Cerebellar	Yes	10	2	With at least one person		Employed/self-employed		Not driving due to stroke	N/A Visit 1	Aware of condition	New	No	No	New	No	No	No	N/A Visit 1	Interview	1	1	0	3	3	1	0	1	1	1	1	1	2	3	1	5	3	3	5	3
Unstable/Unknown stability	Outpatient	Male	75	75	White	71	Infarct	Left	Other	Multifocal	Yes	20	1	With at least one person		Retired		Not driving due to stroke	N/A Visit 1	Some insight	New & Pre-existing	Pre-existing	No	Pre-existing	New	No	No	N/A Visit 1	Interview	0	0	0	0	0	0	0	0	0	0	0	0	0	0	0	1	1	1	1	1
Stable	Outpatient	Male	77	75	White	995	Infarct	Right	Posterior (PCA)		No	20	2	With at least one person		Retired		Returned to driving post stroke - exceptional cases rule	Same	Aware of condition	New	No	No	No	New	No	No	Stable	Self-completed	1	0	0	0	0	0	0	0	0	0	0	1	0	1	0	0	0	0	1	0
Stable	Outpatient	Male	76	74	White	662	Infarct	Right	Posterior (PCA)		No	20	2	With at least one person		Retired		Returned to driving post stroke - exceptional cases rule	Same	Aware of condition	New	No	No	No	New	No	No	Stable	Self-completed	0	0	0	0	0	0	0	0	0	1	1	1	1	0	1	0	0	0	1	1
Stable	Outpatient	Female	45	43	White	836	Infarct	Left	Posterior (PCA)		No	20	2	With at least one person		Employed/self-employed		Returned to driving post stroke - exceptional cases rule	Same	Aware of condition	New	No	No	No	New	No	No	Stable	Self-completed	1	0	0	0	0	0	0	0	0	0	0	0	0	0	0	0	0	0	0	1
Stable	Outpatient	Female	37	36	White	686	Infarct	Left	Posterior (PCA)		No	20	2	With at least one person		Employed/self-employed		Not driving due to stroke	Same	Aware of condition	New	No	No	No	New	No	No	Stable	Interview	1	0	0	0	0	3	0	0	0	2	0	0	0	0	0	0	0	0	0	0
Stable	Outpatient	Male	80	80	White	74	Infarct	Right	Middle (MCA)		Yes	20	2	With at least one person		Retired		Not driving due to stroke	Better	Aware of condition	New	No	No	No	New	No	New	Stable	Interview	1	0	0	0	0	0	0	0	1	0	1	0	0	1	0	0	0	1	0	0
Stable	Outpatient	Female	50	47	Asian/Asian British	1253	Infarct	Right	Posterior (PCA)		Yes	15	N/K	With at least one person		Unemployed		Not driving due to stroke	Same	Aware of condition	New	No	No	No	New	No	No	Stable	Self-completed	2	2	2	2	2	1	1	1	2	2	2	1	1	1	1	2	2	3	2	4
Stable	Outpatient	Male	68	65	White	1034	Infarct	Left	Middle (MCA)		No	20	2	With at least one person		Employed/self-employed		Returned to driving post stroke - exceptional cases rule	Same	Aware of condition	New	No	No	No	New	No	No	Stable	Self-completed	0	0	0	0	0	0	0	0	1	2	0	0	0	0	0	1	1	2	1	2
Stable	Outpatient	Male	69	66	White	1216	Infarct	Right	Posterior (PCA)		Yes	16	2	With at least one person		Retired		Not driving due to stroke	Same	Aware of condition	New	No	No	No	New	No	No	Stable	Self-completed	1	0	1	1	1	1	1	2	1	1	1	1	1	1	0	2	2	3	2	3
Unstable/Unknown stability	Outpatient	Male	64	64	White	30	Infarct	Right	Posterior (PCA)		No	20	1	With at least one person		Retired		Not driving due to stroke	N/A Visit 1	Poor insight	New	No	No	New	New	No	No	N/A Visit 1	Self-completed	2	2	2	1	3	3	2	3	2	2	0	2	1	2	2	3	3	5	1	5
Stable	Outpatient	Male	46	45	White	405	Infarct	Left	Posterior (PCA)		No	20	2	With at least one person		Employed/self-employed		Not driving due to stroke	Same	Aware of condition	New	No	No	No	New	No	No	Stable	Self-completed	1	1	0	1	2	0	1	1	2	1	1	3	1	0	1	2	2	3	1	2
Stable	Outpatient	Male	61	58	White	1312	Infarct	Left	Posterior (PCA)		No	20	2	With at least one person		Employed/self-employed		Returned to driving post stroke - exceptional cases rule	Same	Aware of condition	New	No	No	No	New	No	No	Stable	Self-completed	0	0	0	0	0	0	0	0	1	0	1	1	0	0	1	1	1	1	1	1
Stable	Inpatient	Male	87	86	White	516	Infarct	Left	Posterior (PCA)		Yes	19	4	With at least one person		Retired		Gave up prior to stroke	Same	Aware of condition	Pre-existing	No	No	No	Pre-existing	No	No	Stable	Interview	1	3	0	1	1	1	0	1	1	1	1	1	0	2	0	2	2	2	1	2
Stable	Outpatient	Female	62	61	White	574	Infarct	Right	Posterior (PCA)		Yes	20	2	With at least one person		Employed/self-employed		Not driving due to stroke	Same	Aware of condition	New	No	No	No	New	No	No	Stable	Self-completed	0	0	0	0	0	0	0	0	0	0	1	0	0	1	0	1	1	1	1	1
Unstable/Unknown stability	Outpatient	Male	68	68	White	62	Infarct	Left	Posterior (PCA)	Superior Retinal Artery	Yes	20	2	Alone		Employed/self-employed		Not driving due to stroke	N/A Visit 1	Aware of condition	New & Pre-existing	Pre-existing	No	No	New	No	No	N/A Visit 1	Self-completed	1	1	0	0	0	1	0	0	0	1	1	0	0	1	0	1	1	2	1	1
Stable	Outpatient	Male	60	58	White	801	Infarct	Left	Posterior (PCA)		Yes	20	2	With at least one person		Retired		Gave up prior to stroke	Same	Aware of condition	New	No	No	New	New	No	New	Stable	Interview	1	1	0	1	1	1	0	1	2	2	2	1	0	1	0	1	1	2	1	2
Unstable/Unknown stability	Inpatient	Female	60	60	White	20	Infarct	Right	Middle (MCA)		Yes	4	4	With at least one person		Retired		Never drove	N/A Visit 1	Some Insight	New	No	New	No	New	New	No	N/A Visit 1	Interview	0	3	3	2	3	3	3	3	2	3	2	3	2	0	1	5	5	5	3	3
Unstable/Unknown stability	Inpatient	Male	39	39	White	32	Haemorrhage	Right	Posterior (PCA)		Yes	19	2	With at least one person		Employed/self-employed		Not driving due to stroke	N/A Visit 1	Aware of condition	New	No	No	No	New	New	No	N/A Visit 1	Interview	2	1	0	1	3	1	0	1	1	2	1	1	0	1	1	1	1	2	1	2
Unstable/Unknown stability	Inpatient	Female	81	81	White	7	Haemorrhage	Right	Middle (MCA)		Yes	15	3	Alone		Retired		Never drove	N/A Visit 1	Some insight	New	No	No	No	New	New	New	N/A Visit 1	Interview	1	0	1	0	0	0	0	1	1	1	1	1	1	1	0	*	*	*	*	*
Stable	Outpatient	Male	60	58	White	821	Infarct	Left	Posterior (PCA)		No	20	2	With at least one person		Employed/self-employed		Returned to driving post stroke - exceptional cases rule	Same	Aware of condition	New	No	No	No	New	No	No	Stable	Interview	1	0	0	0	0	1	0	0	0	0	1	0	0	1	0	1	1	1	1	1
Stable	Outpatient	Male	61	58	White	1134	Infarct	Left	Posterior (PCA)		No	20	2	Alone		Employed/self-employed		Returned to driving post stroke - exceptional cases rule	Same	Aware of condition	New	No	No	No	New	No	No	Stable	Self-completed	0	0	0	0	0	0	0	0	0	0	0	0	0	0	0	1	1	1	1	1
Stable	Outpatient	Male	60	57	White	1082	Infarct	Left	Posterior (PCA)		No	20	2	With at least one person		Employed/self-employed		Returned to driving post stroke - exceptional cases rule	Same	Aware of condition	New	No	No	No	New	No	No	Stable	Self-completed	2	1	0	0	0	0	0	0	0	1	1	1	1	1	1	1	1	1	2	2
Unstable/Unknown stability	Inpatient	Female	84	84	White	14	Haemorrhage	Left	Posterior (PCA)		No	18	1	Alone		Retired		Never drove	N/A Visit 1	Aware of condition	New	No	No	New	New	New	No	N/A Visit 1	Interview	2	3	1	1	3	2	1	2	1	1	1	1	1	1	0	2	2	3	1	1
Unstable/Unknown stability	Inpatient	Male	68	68	White	19	Haemorrhagic Transformation	Bilateral	Posterior (PCA)		Yes	14	4	Alone		Retired		Never drove	N/A Visit 1	Poor insight	New	No	New	New	New	New	New	N/A Visit 1	Interview	0	3	0	0	0	1	0	3	1	0	0	1	0	0	0	1	1	2	1	1
Stable	Outpatient	Male	40	38	White	1002	Infarct	Right	Posterior (PCA)		Yes	20	2	With at least one person		Employed/self-employed		Returned to driving post stroke	Same	Aware of condition	New	No	No	No	New	No	No	Stable	Interview	1	0	0	0	0	0	0	0	0	0	1	0	0	0	0	1	1	1	1	1
Stable	Outpatient	Male	40	37	White	1404	Infarct	Left	Posterior (PCA)		Yes	20	2	With at least one person		Employed/self-employed		Returned to driving post stroke	Same	Aware of condition	New	No	No	No	New	No	No	Stable	Self-completed	0	0	0	0	0	0	0	0	0	0	0	0	0	0	0	1	1	1	1	1
Stable	Outpatient	Male	79	77	White	860	Infarct	Left	Posterior (PCA)		No	11	2	With at least one person		Retired		Not driving due to stroke	Same	Aware of condition	New	No	No	No	New	No	No	Stable	Self-completed	0	0	0	0	0	0	0	0	2	1	0	0	0	0	0	4	3	3	3	3
Stable	Outpatient	Male	49	46	White	1289	Infarct	Left	Posterior (PCA)		Yes	20	2	With at least one person		Employed/self-employed		Returned to driving post stroke - exceptional cases rule	Same	Aware of condition	New	No	No	No	New	No	No	Stable	Interview	1	0	0	1	1	0	0	0	0	1	1	0	0	0	1	1	1	1	1	2
Stable	Inpatient	Female	18	12	White	2352	Haemorrhage	Right	Posterior (PCA)		No	20	1	With at least one person		Employed/self-employed		Not driving due to stroke	Same	Aware of condition	New	No	No	No	New	No	No	Stable	Interview	0	0	0	0	0	0	0	0	0	1	0	0	0	0	0	1	1	1	1	2
Stable	Outpatient	Male	58	52	White	2484	Infarct	Right	Posterior (PCA)		Yes	20	1	With at least one person		Employed/self-employed		Returned to driving post stroke	Same	Aware of condition	New	No	No	New	No	No	No	Stable	Interview	1	0	0	0	1	0	0	0	1	1	1	0	0	0	1	1	1	1	2	2
Stable	Outpatient	Female	55	34	White	7576	Infarct	Left	Brainstem		Yes	20	N/K	With at least one person		Employed/self-employed		Returned to driving post stroke	Same	Aware of condition	New	No	No	New	No	No	No	Stable	Self-completed	1	1	1	0	1	1	1	1	2	1	2	1	2	1	1	1	1	1	2	0
Stable	Outpatient	Male	65	62	White	777	Infarct	Right	Posterior (PCA)		Yes	20	2	With at least one person		Retired		Not driving due to stroke	Same	Aware of condition	New	New	No	New	New	No	No	Stable	Interview	1	0	0	0	0	1	0	0	2	1	1	0	1	1	0	1	1	2	1	2
Stable	Outpatient	Male	65	61	White	1259	Infarct	Right	Posterior (PCA)		Yes	20	2	Alone		Retired		Not driving due to stroke	Same	Aware of condition	New	New	New	No	New	No	New	Stable	Interview	1	1	0	1	0	1	0	0	0	2	1	0	0	1	0	1	1	2	1	3
Stable	Outpatient	Male	57	54	White	1307	Infarct	Right	Posterior (PCA)		Yes	20	2	With at least one person		Retired		Not driving due to stroke	Same	Aware of condition	New	No	No	No	New	No	No	Stable	Self-completed	1	0	0	1	0	1	0	1	0	1	0	0	0	1	0	1	1	2	1	2
Stable	Outpatient	Male	60	57	White	788	Infarct	Right	Middle (MCA)		Yes	20	2	With at least one person		Unemployed		Not driving due to stroke	Same	Aware of condition	New	No	No	No	New	No	New	Stable	Interview	1	1	0	1	1	3	0	1	0	1	0	1	0	1	1	2	2	5	2	1
Stable	Outpatient	Male	64	61	White	817	Infarct	Right	Posterior (PCA)		Yes	20	2	With at least one person		Retired		Not driving due to stroke	Same	Aware of condition	New	No	No	No	New	No	No	Stable	Interview	1	0	0	0	1	0	0	0	0	1	0	0	0	0	0	1	1	1	1	1
Unstable/Unknown stability	Inpatient	Male	47	47	White	54	Infarct	Bilateral	Posterior (PCA)		Yes	6	4	Alone		Unemployed		Gave up prior to stroke	N/A Visit 1	Poor insight	New	New	No	New	New	No	No	N/A Visit 1	Interview	0	0	2	2	0	1	0	0	0	0	0	3	3	2	2	5	5	5	1	2
Unstable/Unknown stability	Inpatient	Male	70	70	White	31	Infarct	Right	Middle (MCA)		Yes	6	4	With at least one person		Retired		Not driving due to stroke	N/A Visit 1	Poor insight	New	No	New	No	New	New	No	N/A Visit 1	Interview	0	1	0	0	0	0	0	1	0	1	0	0	0	2	0	5	4	5	1	1
Unstable/Unknown stability	Outpatient	Male	53	53	White	26	Infarct	Right	Posterior (PCA)		Yes	20	2	With at least one person		Employed/self-employed		Not driving due to stroke	N/A Visit 1	Aware of condition	New & Pre-existing	Pre-existing	No	Pre-existing	New	No	No	N/A Visit 1	Self-completed	1	1	0	1	1	1	0	1	1	0	1	1	0	1	1	2	1	2	1	1
Unstable/Unknown stability	Inpatient	Male	84	84	White	10	Infarct	Right	Posterior (PCA)		Yes	13	4	Alone		Retired		Never drove	N/A Visit 1	Poor insight	New	No	New	New	New	New	No	N/A Visit 1	Interview	1	2	1	3	0	1	0	3	0	2	1	0	0	2	0	5	4	5	2	5
Stable	Outpatient	Male	57	53	White	1688	Infarct	Right	Posterior (PCA)		Yes	20	2	With at least one person		Employed/self-employed		Not driving due to stroke	Same	Aware of condition	New	No	No	No	New	No	New	Stable	Interview	2	1	2	1	0	2	1	1	2	2	0	1	0	0	0	1	2	3	1	3
Unstable/Unknown stability	Outpatient	Female	75	75	White	3	Infarct	Right	Posterior (PCA)		No	20	1	With at least one person		Retired		Not driving due to stroke	N/A Visit 1	Aware of condition	New & Pre-existing	No	No	Pre-existing	New	No	New	N/A Visit 1	Self-completed	0	1	0	1	0	1	0	0	1	2	2	0	2	0	0	2	1	2	1	3
Unstable/Unknown stability	Outpatient	Male	72	71	White	92	Infarct	Right	Posterior (PCA)		No	20	2	With at least one person		Retired		Not driving due to stroke	N/A Visit 1	Aware of condition	New & Pre-existing	Pre-existing	New	New & Pre-existing	New	No	No	N/A Visit 1	Interview	1	0	0	1	0	2	0	0	1	2	0	1	0	2	0	1	1	3	1	2
Unstable/Unknown stability	Outpatient	Male	83	83	White	6	Infarct	Right	Posterior (PCA)		No	20	1	With at least one person		Retired		Not driving due to stroke	N/A Visit 1	Aware of condition	New & Pre-existing	Pre-existing	No	No	New	No	New	N/A Visit 1	Self-completed	0	0	0	1	0	1	0	0	1	1	1	0	1	0	0	2	2	2	3	2
Unstable/Unknown stability	Outpatient	Female	74	73	White	99	Infarct	Right	Posterior (PCA)		No	20	1	With at least one person		Retired		Not driving due to stroke	N/A Visit 1	Aware of condition	New	No	New	No	New	No	No	N/A Visit 1	Self-completed	0	0	0	0	0	1	0	0	3	2	0	1	0	1	0	3	1	2	1	2
Unstable/Unknown stability	Outpatient	Male	76	75	White	69	Infarct	Right	Posterior (PCA)		No	20	2	With at least one person		Retired		Not driving due to stroke	N/A Visit 1	Aware of condition	New	No	No	No	New	No	New	N/A Visit 1	Self-completed	1	1	1	1	0	1	0	1	1	2	1	1	1	1	1	2	1	2	1	3
Unstable/Unknown stability	Outpatient	Female	82	82	White	22	Infarct	Left	Lacunar		*	N/K	N/K	Alone		Retired		Not driving due to stroke	N/A Visit 1	Aware of condition	New	No	No	New	No	No	No	N/A Visit 1	Interview	1	1	1	1	1	1	1	1	2	2	0	2	1	2	2	1	1	1	1	1
Stable	Outpatient	Female	48	46	White	692	Infarct	Left	Posterior (PCA)		No	20	2	With at least one person		Employed/self-employed		Not driving due to stroke	Same	Aware of condition	New	No	New	No	New	No	New	Stable	Self-completed	2	1	1	1	0	2	0	1	1	2	1	1	1	2	1	1	1	3	1	3
Unstable/Unknown stability	Inpatient	Male	72	72	White	8	Infarct	Left	Anterior (ACA)		Yes	20	N/K	With at least one person		Retired		Not driving due to stroke	N/A Visit 1	Aware of condition	New	No	No	No	New	No	No	N/A Visit 1	Interview	2	1	1	2	3	3	0	1	1	2	0	1	3	3	0	1	1	5	2	3
Unstable/Unknown stability	Inpatient	Male	79	79	White	6	Haemorrhage	Left	Posterior (PCA)		Yes	11	3	With at least one person		Retired		Not driving due to stroke	N/A Visit 1	Some insight	New & Pre-existing	Pre-existing	New	New	New	No	No	N/A Visit 1	Interview	1	0	0	0	0	1	1	1	0	1	0	1	0	1	0	3	2	2	1	2
Unstable/Unknown stability	Outpatient	Male	57	57	White	57	Infarct	Bilateral	Posterior (PCA)		Yes	20	2	Alone		Employed/self-employed		Not driving due to stroke	N/A Visit 1	Aware of condition	New	No	New	No	New	No	New	N/A Visit 1	Self-completed	0	1	0	1	0	0	0	0	1	0	1	2	1	2	0	1	1	2	1	1
Unstable/Unknown stability	Outpatient	Male	48	47	White	121	Infarct	Left	Posterior (PCA)		Yes	20	3	With at least one person		Employed/self-employed		Not driving due to stroke	N/A Visit 1	Aware of condition	New	No	No	No	New	No	No	N/A Visit 1	Self-completed	1	1	0	1	2	1	0	0	0	1	2	0	0	1	0	1	1	3	1	2
Stable	Outpatient	Female	42	39	White	823	Haemorrhagic Transformation	Right	Posterior (PCA)		Yes	20	2	With at least one person		Employed/self-employed		Not driving due to stroke	Same	Aware of condition	New	No	No	No	New	No	No	Stable	Self-completed	1	1	0	2	2	2	0	2	0	1	0	0	0	0	0	2	1	4	1	3
Stable	Outpatient	Male	34	32	White	799	Infarct	Left	Posterior (PCA)		Yes	20	2	With at least one person		Employed/self-employed		Not driving due to stroke	Same	Aware of condition	New	No	No	No	New	No	No	Stable	Interview	0	0	0	0	0	3	0	0	0	1	0	0	0	0	0	1	1	5	1	1
Unstable/Unknown stability	Outpatient	Female	89	88	White	152	Infarct	Right	Anterior (ACA)		Yes	17	2	Alone		Retired		Never drove	N/A Visit 1	Some insight	New	No	New	New	New	New	No	N/A Visit 1	Interview	0	0	0	0	0	0	0	0	0	0	1	0	0	2	0	1	1	1	1	1
Unstable/Unknown stability	Inpatient	Female	82	82	White	14	Infarct	Left	Middle (MCA)	Posterior (PCA)	Yes	15	4	With at least one person		Retired		Never drove	N/A Visit 1	Aware of condition	New	No	New	New	New	New	New	N/A Visit 1	Interview	2	2	0	0	0	3	0	2	0	2	0	0	0	3	0	1	1	5	1	1
Unstable/Unknown stability	Inpatient	Male	68	68	White	29	Infarct	Right	Brainstem		Yes	0	4	With at least one person		Retired		Gave up prior to stroke	N/A Visit 1	Some insight	New & Pre-existing	No	No	No	Pre-existing	New	No	N/A Visit 1	Interview	1	0	0	0	0	0	1	1	0	0	2	0	0	0	0	5	3	3	1	1
Stable	Outpatient	Male	85	85	White	115	Infarct	Left	Posterior (PCA)		Yes	16	3	With at least one person		Retired		Gave up prior to stroke	Same	Aware of condition	New	No	No	No	New	New	No	Stable	Interview	2	3	1	1	1	1	0	0	1	0	1	1	0	1	0	3	2	2	4	2
Unstable/Unknown stability	Outpatient	Male	53	53	White	36	Haemorrhage	Right	Middle (MCA)		Yes	20	3	Alone		Employed/self-employed		Not driving due to stroke	N/A Visit 1	Aware of condition	New & Pre-existing	New	No	New & Pre-existing	New	No	No	N/A Visit 1	Self-completed	0	0	0	0	0	0	0	0	1	1	0	0	0	0	0	1	1	2	2	1
Stable	Outpatient	Female	48	47	White	198	Infarct	Left	Posterior (PCA)		Yes	20	2	With at least one person		Employed/self-employed		Not driving due to stroke	Same	Aware of condition	New	No	No	No	New	No	No	Stable	Self-completed	2	0	0	0	0	1	0	1	1	2	1	0	1	0	0	1	1	2	2	2
Stable	Outpatient	Male	65	64	White	242	Infarct	Left	Posterior (PCA)		No	20	1	With at least one person		Employed/self-employed		Not driving due to stroke	Same	Aware of condition	New	No	No	No	New	No	No	Stable	Self-completed	0	0	0	0	0	0	0	0	0	0	0	0	0	0	0	1	1	1	1	1
Stable	Outpatient	Male	68	67	White	137	Infarct	Left	Posterior (PCA)		Yes	20	0	With at least one person		Retired		Not driving due to stroke	Same	Aware of condition	New	No	No	No	New	No	No	Stable	Self-completed	0	1	0	1	0	1	1	1	1	1	1	1	0	1	1	2	2	2	1	2
Stable	Outpatient	Female	59	41	White	6672	Haemorrhage	Left	Middle (MCA)	Subarchnoid	Yes	20	N/K	With at least one person		Unemployed	Volunteer	Not driving due to stroke	Same	Aware of condition	New	No	No	No	New	No	No	Stable	Interview	1	0	0	0	0	3	0	0	1	1	0	1	0	2	0	2	1	2	2	2
Unstable/Unknown stability	Inpatient	Male	62	62	White	3	Infarct	Right	Posterior (PCA)		No	20	1	With at least one person		Retired		Not driving due to stroke	N/A Visit 1	Aware of condition	New	No	New	No	New	No	No	N/A Visit 1	Self-completed	1	1	0	0	0	0	0	0	0	2	0	1	0	1	0	1	1	3	1	3
Unstable/Unknown stability	Inpatient	Male	82	82	White	32	Haemorrhage	Left	Posterior (PCA)		No	20	1	With at least one person		Retired		Not driving due to stroke	N/A Visit 1	Some insight	New	No	No	No	New	No	No	N/A Visit 1	Interview	0	0	0	0	0	0	0	0	0	0	0	0	0	0	0	1	1	1	1	1
Stable	Outpatient	Female	78	78	White	139	Infarct	Bilateral	Posterior (PCA)		No	14	4	With at least one person		Retired		Gave up prior to stroke	Worse	Aware of condition	New & Pre-existing	Pre-existing	No	New	New & Pre-existing	No	No	Deterioration
Unstable/Unknown stability	Inpatient	Male	87	87	White	39	Infarct	Left	Posterior (PCA)		Yes	11	2	With at least one person		Retired		Gave up prior to stroke	N/A Visit 1	Aware of condition	New	New	New	No	New	New	New	N/A Visit 1	Interview	2	0	0	2	0	3	0	2	2	2	2	2	0	3	0	4	3	3	1	3
Stable	Outpatient	Female	40	39	White	197	Infarct	Right	Posterior (PCA)		No	20	2	With at least one person		Employed/self-employed		Not driving due to stroke	Same	Aware of condition	New	No	No	No	New	No	No	Stable	Interview	1	0	0	0	1	2	0	0	0	1	2	0	0	0	1	1	1	2	1	2
Unstable/Unknown stability	Inpatient	Male	38	38	White	25	Haemorrhage	Bilateral	Brainstem		Yes	0	5	With at least one person		Employed/self-employed		Never drove	N/A Visit 1	Aware of condition	New	No	No	New	No	No	No	N/A Visit 1	Self-completed	1	1	2	0	0	0	0	0	2	0	0	0	2	0	0	4	1	4	1	2
Unstable/Unknown stability	Inpatient	Male	78	78	White	4	Infarct	Right	Middle (MCA)		Yes	15	4	With at least one person		Retired		Gave up prior to stroke	N/A Visit 1	Some insight	New & Pre-existing	No	No	No	New & Pre-existing	New	No	N/A Visit 1	Interview	2	1	0	2	0	0	0	2	2	2	2	2	2	1	1	3	2	2	2	3
Unstable/Unknown stability	Outpatient	Male	50	50	White	57	Infarct	Right	Posterior (PCA)		Yes	20	2	With at least one person		Employed/self-employed		Not driving due to stroke	N/A Visit 1	Aware of condition	New	No	No	No	New	No	No	N/A Visit 1
Unstable/Unknown stability	Inpatient	Male	73	73	White	2	Haemorrhage	Left	Brainstem		Yes	N/K	N/K	With at least one person		Retired		Not driving due to stroke	N/A Visit 1	Aware of condition	New	No	New	New	No	No	No	N/A Visit 1	Self-completed	2	1	1	0	0	1	1	1	2	0	1	2	2	2	1	3	2	3	1	1
Stable	Outpatient	Female	35	32	White	1096	Infarct	Bilateral	Posterior (PCA)		Yes	10	4	With at least one person		Unemployed		Not driving due to stroke	Same	Aware of condition	New	New	New	No	New & Pre-existing	No	No	Stable	Interview	2	2	2	1	2	3	2	2	2	2	0	2	2	3	1	1	2	2	3	3
Unstable/Unknown stability	Outpatient	Male	64	63	White	93	Haemorrhage	Right	Posterior (PCA)		No	20	2	With at least one person		Employed/self-employed		Not driving due to stroke	N/A Visit 1	Aware of condition	New	No	*	No	New	No	No	N/A Visit 1	Self-completed	1	2	1	1	1	2	1	1	3	3	2	1	2	0	0	2	1	5	3	3
Unstable/Unknown stability	Outpatient	Male	85	85	White	65	Infarct	Right	Posterior (PCA)		No	20	2	With at least one person		Employed/self-employed		Not driving due to stroke	N/A Visit 1	Some insight	New	No	New	No	New	No	New	N/A Visit 1	Self-completed	2	1	0	0	0	3	1	1	2	2	1	1	0	0	0	1	1	3	3	4
Unstable/Unknown stability	Inpatient	Male	88	88	White	3	Infarct	Left	Brainstem		Yes	14	2	Alone		Retired		Gave up prior to stroke	N/A Visit 1	Some insight	New	No	No	New	No	No	No	N/A Visit 1	Self-completed	2	2	2	0	1	2	1	2	0	2	2	2	1	2	2	2	1	2	1	3
Stable	Inpatient	Male	77	77	White	50	Infarct	Right	Lacunar		Yes	7	4	With at least one person		Retired		Not driving due to stroke	Same	Some insight	New & Pre-existing	Pre-existing	New	New	New	New	No	Stable	Self-completed	1	1	0	0	0	1	0	1	0	2	1	0	0	3	1	5	5	5	3	3
Unstable/Unknown stability	Outpatient	Female	73	73	White	7	Infarct	Right	Posterior (PCA)		No	20	0	With at least one person		Retired		Not driving due to stroke	N/A Visit 1	Aware of condition	New	No	No	No	New	New	No	N/A Visit 1	Self-completed	0	0	0	0	0	0	0	0	0	0	1	0	0	0	1	1	2	1	1	1
Unstable/Unknown stability	Inpatient	Female	82	82	White	3	Infarct	Left	Posterior (PCA)		No	16	2	Alone		Retired		Gave up prior to stroke	N/A Visit 1	Aware of condition	New	No	New	New	No	No	No	N/A Visit 1	Interview	0	0	0	0	0	0	0	0	0	0	0	0	0	0	0	1	1	1	1	1
Unstable/Unknown stability	Inpatient	Female	81	81	White	3	Infarct	Left	Anterior (ACA)		No	20	1	With at least one person		Retired		Not driving due to stroke	N/A Visit 1	Aware of condition	New	No	New	No	New	No	No	N/A Visit 1	Interview	1	3	0	1	3	3	1	1	0	2	0	2	1	3	1	2	2	5	1	2
Unstable/Unknown stability	Inpatient	Male	73	73	White	17	Infarct	Bilateral	Brainstem		Yes	0	4	Alone		Retired		Not driving due to stroke	N/A Visit 1	Aware of condition	New	No	New	New	No	No	No	N/A Visit 1	Interview	0	0	1	3	3	3	2	3	3	2	0	1	1	2	2	4	5	5	1	2
Unstable/Unknown stability	Outpatient	Female	86	86	White	33	Haemorrhage	Left	Posterior (PCA)		No	N/K	N/K	Alone		Retired		Gave up prior to stroke	N/A Visit 1	Some insight	New & Pre-existing	No	No	Pre-existing	New	No	New	N/A Visit 1	Self-completed	0	0	1	0	0	0	0	0	1	1	0	0	0	1	0	2	2	2	1	2
Stable	Outpatient	Female	88	87	White	185	Infarct	Right	Lacunar		No	N/K	N/K	Alone		Retired		Gave up prior to stroke	Same	Aware of condition	New	No	No	New	No	No	No	Stable	Self-completed	0	0	0	0	0	0	0	0	0	1	0	0	0	0	1	2	1	2	3	1
Unstable/Unknown stability	Outpatient	Male	50	49	White	217	Infarct	Right	Lacunar		No	N/K	N/K	With at least one person		Employed/self-employed		Returned to driving post stroke	Worse	Aware of condition	New	No	No	New	No	No	No	Deterioration	Self-completed	0	0	0	0	0	0	0	0	0	0	0	0	0	0	1	1	1	1	1	1
Unstable/Unknown stability	Inpatient	Male	73	73	White	2	Infarct	Right	Posterior (PCA)		Yes	N/K	N/K	With at least one person		Retired		Not driving due to stroke	N/A Visit 1	Aware of condition	New	No	No	New	No	No	No	N/A Visit 1	Interview	0	0	0	0	0	0	0	0	0	2	2	0	3	2	1	1	1	1	3	3
Stable	Outpatient	Female	67	66	White	205	Infarct	Right	Lacunar		Yes	N/K	N/K	With at least one person		Retired		Never drove	Same	Aware of condition	New & Pre-existing	Pre-existing	No	New	No	No	No	Stable	Self-completed	0	1	0	1	3	1	0	1	1	1	0	1	0	1	0	2	1	2	1	2
Unstable/Unknown stability	Outpatient	Male	66	65	White	581	Infarct	Right	Middle (MCA)		Yes	4	4	With at least one person		Retired		Not driving due to stroke	N/A Visit 1	Aware of condition	New	No	No	No	New	No	No	N/A Visit 1	Interview	2	2	3	2	1	2	2	2	2	2	2	2	0	1	0	3	4	4	4	4
Stable	Outpatient	Male	52	52	White	132	Infarct	Right			No	20	1	With at least one person		Unemployed		Not driving due to stroke	Better	Aware of condition	New & Pre-existing	Pre-existing	No	No	New & Pre-existing	No	No	Improvement
Stable	Outpatient	Male	60	60	White	191	Infarct	Right	Posterior (PCA)		No	20	1	With at least one person		Employed/self-employed		Returned to driving post stroke	Same	Aware of condition	New	No	No	New	No	No	No	Stable	Self-completed	0	1	0	0	0	0	0	0	0	0	1	0	0	0	0	1	1	1	1	1
Unstable/Unknown stability	Outpatient	Female	77	77	White	137	Infarct	Right	Middle (MCA)		Yes	5	4	With at least one person		Retired		Never drove	N/A Visit 1	Aware of condition	New & Pre-existing	New & Pre-existing	New	New & Pre-existing	No	No	No	N/A Visit 1	Interview	2	0	0	0	0	1	0	1	3	0	3	1	0	3	0	4	1	1	3	1
Stable	Outpatient	Female	59	59	White	200	Infarct	Left	Middle (MCA)		Yes	17	3	With at least one person		Unemployed		Returned to driving post stroke	Same	Some insight	New & Pre-existing	No	No	New & Pre-existing	No	No	No	Stable	Interview	1	0	0	0	0	0	0	0	1	2	2	0	0	0	2	3	3	3	3	3
Unstable/Unknown stability	Outpatient	Male	56	56	White	139	Infarct	Left	Posterior (PCA)		Yes	20	1	With at least one person		Employed/self-employed		Not driving due to stroke	N/A Visit 1	Aware of condition	New	No	No	No	New	No	No	N/A Visit 1	Interview	0	1	0	0	0	1	0	0	0	1	1	0	0	2	0	1	1	3	2	3
Unstable/Unknown stability	Outpatient	Male	66	66	White	11	Infarct	Bilateral	Posterior (PCA)		No	20	0	With at least one person		Unemployed		Not driving due to stroke	N/A Visit 1	Aware of condition	New	No	No	No	New	No	No	N/A Visit 1	Self-completed	0	0	0	0	0	0	0	0	0	1	0	0	0	1	0	1	1	1	1	3
Unstable/Unknown stability	Inpatient	Female	78	78	White	2	Infarct	Right	Posterior (PCA)		No	18	2	Alone		Retired		Gave up prior to stroke	N/A Visit 1	Aware of condition	New & Pre-existing	Pre-existing	New	New	No	No	No	N/A Visit 1	Interview	1	0	1	1	0	1	1	1	2	2	2	2	0	1	0	3	3	1	1	2
Unstable/Unknown stability	Inpatient	Male	81	81	White	3	Infarct	Right	Posterior (PCA)		No	20	2	With at least one person		Retired		Not driving due to stroke	N/A Visit 1	Aware of condition	New	No	No	No	New	No	No	N/A Visit 1	Self-completed	1	0	0	0	0	2	0	0	0	0	0	0	0	0	1	1	1	1	1	1
Unstable/Unknown stability	Inpatient	Male	65	65	White	39	Infarct	Right	Lacunar		Yes	5	3	With at least one person		Retired		Not driving due to stroke	N/A Visit 1	Some insight	New	No	No	New	No	No	No	N/A Visit 1	Interview	0	2	0	0	0	0	0	0	2	0	0	2	0	0	0	5	2	2	1	1
Unstable/Unknown stability	Inpatient	Male	44	44	White	3	Infarct	Left	Posterior (PCA)		Yes	16	2	With at least one person		Employed/self-employed		Not driving due to stroke	N/A Visit 1	Aware of condition	New	No	New	New	No	No	No	N/A Visit 1	Interview	1	3	0	2	0	2	2	1	1	1	1	1	1	2	2	3	3	5	3	2
Stable	Outpatient	Male	38	38	Asian/Asian British	156	Infarct	Right	Posterior (PCA)		No	20	2	With at least one person		Employed/self-employed		Not driving due to stroke	Same	Aware of condition	New	No	No	No	New	No	No	Stable
Unstable/Unknown stability	Outpatient	Female	57	57	Black/African/Carribean/Black British	78	Infarct	Right	Anterior (ACA)	Middle (MCA)	Yes	0	4	With at least one person		Retired		Never drove	N/A Visit 1	Some insight	New	No	New	No	New	New	New	N/A Visit 1	Interview	1	2	0	1	0	2	1	2	1	2	1	0	1	1	0	2	2	3	1	3
Unstable/Unknown stability	Inpatient	Female	78	78	White	30	Haemorrhage	Left	Anterior (ACA)		Yes	13	4	Alone		Retired		Never drove	N/A Visit 1	Poor insight	New & Pre-existing	No	New	Pre-existing	No	New	No	N/A Visit 1	Interview	0	0	0	0	0	0	0	0	0	0	0	0	0	0	0	2	1	1	1	1
Stable	Outpatient	Male	67	66	White	376	Haemorrhage	Left	Posterior (PCA)		Yes	20	0	With at least one person		Retired		Not driving due to stroke	Same	Aware of condition	New	No	No	No	New	No	No	Stable	Interview	1	0	0	0	0	2	0	0	1	1	1	0	0	1	0	1	1	1	1	2
Unstable/Unknown stability	Outpatient	Female	74	74	White	16	Infarct	Left	Middle (MCA)		No	20	1	With at least one person		Retired		Never drove	N/A Visit 1	Aware of condition	New	No	No	No	New	No	No	N/A Visit 1	Self-completed	2	2	0	0	0	0	0	0	1	2	2	2	3	2	2	3	1	3	2	3
Stable	Outpatient	Male	35	33	White	821	Infarct	Left	Posterior (PCA)		No	20	1	Alone		Employed/self-employed		Returned to driving post stroke	Same	Aware of condition	New	No	No	No	New	No	No	Stable	Interview	0	0	0	0	0	1	0	0	0	1	0	1	0	0	0	1	1	2	1	1
Unstable/Unknown stability	Inpatient	Male	72	72	White	2	Infarct	Right	Posterior (PCA)		No	20	2	With at least one person		Employed/self-employed		Not driving due to stroke	N/A Visit 1	Aware of condition	New & Pre-existing	Pre-existing	No	New & Pre-existing	New	No	New	N/A Visit 1	Interview	0	0	0	0	0	1	0	0	1	0	1	1	0	0	0	1	1	1	1	2
Unstable/Unknown stability	Outpatient	Male	78	78	White	54	Infarct	Bilateral	Posterior (PCA)		No	20	2	Alone		Retired		Not driving due to stroke	N/A Visit 1	Aware of condition	New	No	No	New	No	New	No	N/A Visit 1	Self-completed	1	0	0	0	0	0	0	0	1	0	0	1	0	1	1	2	1	1	1	1
Stable	Outpatient	Male	65	65	White	137	Infarct	Right	Anterior (ACA)		No	20	1	Alone		Unemployed		Gave up prior to stroke	Same	Aware of condition	New & Pre-existing	Pre-existing	No	No	New	No	No	Stable	Interview	1	1	1	0	1	1	0	0	2	2	1	0	2	0	0	3	2	2	3	3
Stable	Outpatient	Male	63	63	White	101	Infarct	Left	Posterior (PCA)		No	20	2	Alone		Employed/self-employed		Not driving due to stroke	Same	Aware of condition	New	No	No	No	New	No	No	Stable	Interview	0	0	0	0	1	3	0	0	0	1	0	0	0	0	1	2	1	1	1	1
Unstable/Unknown stability	Inpatient	Male	55	55	White	3	Infarct	Right	Posterior (PCA)		No	20	2	Alone		Employed/self-employed		Not driving due to stroke	N/A Visit 1	Aware of condition	New & Pre-existing	Pre-existing	No	New	No	No	No	N/A Visit 1	Self-completed	0	0	0	1	0	0	0	0	0	0	0	1	0	0	0	2	1	1	1	1
Stable	Outpatient	Male	62	57	White	1833	Haemorrhage	Right	Posterior (PCA)		No	17	2	With at least one person		Unemployed		Not driving due to stroke	Better	Aware of condition	New	No	No	New	New	No	No	Stable	Self-completed	2	2	1	1	2	2	1	1	1	2	1	1	2	2	2	3	3	3	3	4
Unstable/Unknown stability	Outpatient	Male	62	62	White	23	Infarct	Right	Brainstem		No	20	1	Other	50% alone, 50% with partner	Employed/self-employed		Not driving due to stroke	N/A Visit 1	Aware of condition	New	No	No	New	No	No	No	N/A Visit 1	Self-completed	2	2	2	2	2	2	2	2	2	2	2	2	2	3	2	4	1	3	2	2
Stable	Outpatient	Female	51	51	White	86	Infarct	Right	Posterior (PCA)		No	20	1	Alone		Employed/self-employed		Not driving due to stroke	Same	Aware of condition	New	No	No	No	New	No	No	Stable	Interview	1	0	1	1	1	2	0	1	1	2	0	0	1	1	2	1	1	1	1	2
Stable	Outpatient	Male	55	49	White	2360	Infarct	Right	Posterior (PCA)		No	20	1	With at least one person		Employed/self-employed		Not driving due to stroke	Same	Aware of condition	New & Pre-existing	Pre-existing	No	Pre-existing	New	No	No	Stable	Interview	1	0	0	0	0	2	0	0	0	1	1	0	0	0	1	3	1	5	1	3
Unstable/Unknown stability	Outpatient	Female	37	37	White	15	Infarct	Left	Posterior (PCA)		No	20	1	With at least one person		Employed/self-employed		Not driving due to stroke	N/A Visit 1	Aware of condition	New	No	No	New	New	No	No	N/A Visit 1	Self-completed	2	1	0	1	1	1	1	2	3	0	1	2	1	3	2	3	2	5	2	3
Unstable/Unknown stability	Inpatient	Male	72	72	White	25	Infarct	Left	Middle (MCA)		No	N/K	N/K	Alone		Retired		Not driving due to stroke	N/A Visit 1	Aware of condition	New	No	New	No	New	No	No	N/A Visit 1	Self-completed	0	2	1	1	0	1	0	1	1	1	1	0	0	1	0	3	2	2	2	3
Stable	Outpatient	Male	62	61	White	312	Infarct	Right	Posterior (PCA)		Yes	N/K	N/K	With at least one person		Employed/self-employed		Not driving due to stroke	Same	Aware of condition	New	No	No	New	No	No	No	Stable	Self-completed	1	0	0	0	0	1	0	0	0	1	1	2	0	0	3	1	1	2	1	1
Unstable/Unknown stability	Inpatient	Male	75	75	White	6	Infarct	Bilateral	Brainstem		No	N/K	2	With at least one person		Retired		Not driving due to stroke	N/A Visit 1	Some Insight	New & Pre-existing	Pre-existing	No	New	No	No	No	N/A Visit 1	Self-completed	2	2	2	0	0	1	1	1	2	2	2	3	2	1	2	2	1	4	1	2
Stable	Outpatient	Female	35	32	White	1027	Infarct	Left	Posterior (PCA)	Left subdural Haematoma	Yes	0	3	With at least one person		Employed/self-employed		Not driving due to stroke	Same	Aware of condition	New	No	No	No	New	No	No	Stable	Interview	1	1	0	0	1	1	0	1	1	2	1	1	0	2	0	1	1	1	1	2
Stable	Outpatient	Male	34	30	White	1691	Infarct	Bilateral	Posterior (PCA)		No	20	2	With at least one person		Employed/self-employed		Not driving due to stroke	Better	Aware of condition	New	No	No	No	New	No	No	Stable	Interview	1	1	0	1	1	1	0	1	1	1	0	1	0	1	1	1	1	1	1	1
Unstable/Unknown stability	Outpatient	Female	86	85	White	79	Haemorrhage	Right	Posterior (PCA)		No	20	1	With at least one person		Retired		Gave up prior to stroke	N/A Visit 1	Aware of condition	New	No	No	No	New	No	New	N/A Visit 1	Interview	1	1	1	1	1	1	1	1	2	1	1	2	0	1	1	3	1	1	1	1
Unstable/Unknown stability	Outpatient	Female	86	85	White	37	Infarct	Right	Middle (MCA)		No	N/K	3	With at least one person		Retired		Gave up prior to stroke	N/A Visit 1	Aware of condition	New	No	No	New	New	New	No	N/A Visit 1	Interview	2	1	1	0	0	0	2	1	1	2	0	2	1	0	0	1	3	5	2	4
Stable	Outpatient	Male	81	81	White	67	Infarct	Right	Posterior (PCA)		Yes	18	1	Alone		Retired		Not driving due to stroke	Better	Some insight	New & Pre-existing	Pre-existing	New	No	New	No	No	Stable	Interview	1	1	0	1	0	2	0	0	1	0	0	1	2	0	2	4	1	5	4	1
Stable	Outpatient	Male	79	79	White	130	Infarct	Left	Posterior (PCA)		No	19	2	Alone		Retired		Not driving due to stroke	Same	Aware of condition	New & Pre-existing	Pre-existing	New	Pre-existing	New	No	No	Stable	Self-completed	2	2	2	1	1	1	1	1	3	1	1	0	1	1	1	2	2	3	3	2
Stable	Outpatient	Female	40	26	White	5048	Infarct	Left	Posterior (PCA)		Yes	N/K	N/K	With at least one person		Employed/self-employed	Volunteer	Not driving due to stroke	Same	Aware of condition	New	New	New	No	New	No	New	Stable	Interview	2	0	0	1	0	1	0	1	2	1	2	2	2	2	2	1	1	1	1	1
Stable	Inpatient	Male	65	56	White	3306	Infarct	Left	Posterior (PCA)		No	20	2	With at least one person		Employed/self-employed		Returned to driving post stroke	Same	Aware of condition	New	No	No	No	New	No	No	Stable	Self-completed	1	0	0	0	0	0	0	0	0	0	0	0	0	0	0	1	1	1	1	1
Stable	Inpatient	Male	86	71	White	5731	Infarct	Right	Posterior (PCA)	Lacunar	Yes	8	4	With at least one person		Employed/self-employed		Never drove	Same	Aware of condition	New	No	No	No	New	No	No	Stable	Interview	2	0	0	3	0	0	0	0	1	0	1	2	2	2	0	5	5	5	2	1
Unstable/Unknown stability	Inpatient	Male	71	71	White	11	Infarct	Left	Posterior (PCA)		Yes	14	3	Alone		Retired		Not driving due to stroke	N/A Visit 1	Some insight	New	No	New	New	New	No	No	N/A Visit 1	Interview	0	3	0	1	0	0	0	2	0	2	0	1	0	2	0	1	4	5	1	5
Stable	Outpatient	Male	53	52	White	188	Infarct	Right	Posterior (PCA)		Yes	16	1	With at least one person		Employed/self-employed		Not driving due to stroke	Same	Aware of condition	New	No	No	No	New	No	New	Stable	Interview	1	0	0	1	0	3	0	0	0	2	0	0	0	0	0	1	1	3	3	1
Stable	Outpatient	Male	75	70	White	1833	Infarct	Left	Posterior (PCA)		No	20	2	With at least one person		Retired		Not driving due to stroke	Same	Aware of condition	New	No	No	No	New	No	No	Stable	Interview	0	0	0	0	0	3	0	0	0	0	0	0	0	0	0	1	1	1	1	1
Unstable/Unknown stability	Inpatient	Male	32	32	White	6	Infarct	Bilateral	Posterior (PCA)	Lacunar; Brainstem	Yes	20	2	With at least one person		Employed/self-employed		Not driving due to stroke	N/A Visit 1	Aware of condition	New	No	No	No	New	No	No	N/A Visit 1	Self-completed	1	1	2	2	1	1	1	1	1	1	0	1	1	2	1	2	2	2	2	2
Unstable/Unknown stability	Inpatient	Female	81	81	White	7	Infarct	Right	Middle (MCA)		Yes	12	3	Alone		Retired		Never drove	N/A Visit 1	Some insight	New	No	No	No	New	No	No	N/A Visit 1	Interview	0	0	0	0	0	0	0	0	0	0	0	0	0	0	0	3	2	5	3	1
Unstable/Unknown stability	Inpatient	Male	82	82	White	6	Infarct	Right	Posterior (PCA)		Yes	3	4	With at least one person		Retired		Not driving due to stroke	N/A Visit 1	Aware of condition	New & Pre-existing	Pre-existing	New	New & Pre-existing	No	No	No	N/A Visit 1	Interview	2	0	0	1	0	0	2	1	3	3	3	2	2	2	1	5	3	5	2	5
Stable	Inpatient	Male	82	76	White	2194	Infarct	Right	Middle (MCA)		Yes	14	2	With at least one person		Retired		Gave up prior to stroke	Same	Aware of condition	New	New	No	New	No	No	No	Stable	Interview	1	1	0	0	0	1	0	0	1	0	0	2	0	0	0	5	3	3	1	2
Stable	Outpatient	Female	35	29	Mixed/Multiple ethinic groups	2308	Haemorrhage	Right	Middle (MCA)	Posterior (PCA)	Yes	1	4	With at least one person		Unemployed	Volunteer	Not driving due to stroke	Same	Aware of condition	New	No	No	No	New	No	No	Stable	Interview	1	0	1	3	2	2	1	2	1	2	0	1	0	3	2	2	2	3	1	3
Stable	Outpatient	Male	59	58	White	175	Haemorrhagic Transformation	Right	Posterior (PCA)		No	20	1	With at least one person		Retired		Not driving due to stroke	Same	Aware of condition	New	No	No	No	New	No	No	Stable	Interview	0	0	0	0	0	3	0	0	1	1	1	0	0	0	1	1	1	1	2	1
Stable	Outpatient	Male	75	74	White	425	Infarct	Left	Posterior (PCA)		No	20	2	With at least one person		Retired		Not driving due to stroke	Same	Aware of condition	New	No	No	No	New	No	No	Stable	Interview	0	0	0	0	0	0	0	0	0	3	0	0	0	0	0	1	1	1	1	1
Stable	Outpatient	Male	23	22	White	198	Infarct	Left	Middle (MCA)		Yes	N/K	4	With at least one person		Employed/self-employed		Not driving due to stroke	Better	Some insight	New	No	New	New	New	No	No	Stable	Self-completed	0	0	0	0	0	0	0	0	0	0	0	0	0	0	0	2	1	1	1	1
Unstable/Unknown stability	Inpatient	Female	78	78	White	2	Infarct	Left	Posterior (PCA)		No	N/K	3	Alone		Retired		Gave up prior to stroke	N/A Visit 1	Aware of condition	New	No	New	No	New	No	No	N/A Visit 1	Self-completed	3	0	0	1	0	1	0	1	2	3	0	2	0	0	1	2	1	2	3	3
Unstable/Unknown stability	Outpatient	Female	86	86	White	42	Infarct	Right	Posterior (PCA)		No	N/K	3	With at least one person		Retired		Gave up prior to stroke	N/A Visit 1	Some insight	New	No	New	No	New	No	No	N/A Visit 1	Self-completed	1	0	0	0	0	1	0	0	0	2	0	1	0	1	1	4	1	4	4	3
Unstable/Unknown stability	Outpatient	Male	61	61	White	28	Infarct	Right	Posterior (PCA)		No	N/K	N/K	With at least one person		Employed/self-employed		Not driving due to stroke	N/A Visit 1	Aware of condition	New	No	No	No	New	No	No	N/A Visit 1	Self-completed	1	1	0	1	0	0	0	0	1	0	0	1	2	1	1	1	1	5	1	1
Unstable/Unknown stability	Outpatient	Male	65	65	White	33	Infarct	Right	Posterior (PCA)		No	N/K	1	With at least one person		Employed/self-employed		Not driving due to stroke	N/A Visit 1	Aware of condition	New	No	New	New	New	No	No	N/A Visit 1	Self-completed	1	0	0	0	0	2	0	0	1	2	1	1	0	2	0	2	3	5	1	2
Stable	Outpatient	Male	60	58	White	799	Infarct	Right	Brainstem		Yes	N/K	4	With at least one person		Retired		Not driving due to stroke	Same	Aware of condition	New	No	New	New	No	No	No	Stable	Interview	1	1	2	2	0	1	0	1	2	1	2	2	1	3	1	3	1	2	2	3
Unstable/Unknown stability	Inpatient	Female	84	84	White	6	Infarct	Right	Middle (MCA)		No	N/K	1	With at least one person		Retired		Gave up prior to stroke	N/A Visit 1	Some insight	New	New	No	New	New	New	No	N/A Visit 1	Interview	1	3	0	0	0	0	1	0	0	0	0	0	0	0	0	3	2	2	1	2
Stable	Outpatient	Male	48	47	White	445	Infarct	Right	Posterior (PCA)		No	20	1	With at least one person		Employed/self-employed		Not driving due to stroke	Same	Aware of condition	New	No	No	No	New	No	No	Stable	Interview	1	1	0	0	1	1	0	0	0	1	0	0	0	1	0	1	1	2	2	1
Unstable/Unknown stability	Inpatient	Male	81	81	White	6	Infarct	Right	Brainstem		Yes	16	1	With at least one person		Retired		Gave up prior to stroke	N/A Visit 1	Aware of condition	New	No	New	New	New	No	No	N/A Visit 1	Interview	0	1	0	0	0	0	0	0	0	0	0	0	0	0	0	3	1	5	1	1
Unstable/Unknown stability	Inpatient	Male	79	79	White	9	Infarct	Left	Posterior (PCA)		Yes	8	3	Alone		Retired		Not driving due to stroke	N/A Visit 1	Some insight	New & Pre-existing	Pre-existing	New	New & Pre-existing	New	New	No	N/A Visit 1	Interview	1	3	0	0	0	2	0	1	0	0	0	0	0	3	0	5	1	5	5	1
Unstable/Unknown stability	Outpatient	Female	69	69	White	90	Infarct	Right	Posterior (PCA)		Yes	18	2	With at least one person		Retired		Not driving due to stroke	N/A Visit 1	Aware of condition	New	No	New	No	New	No	No	N/A Visit 1	Self-completed	1	1	0	1	0	1	1	1	2	2	1	2	2	1	3	4	3	3	2	2
Unstable/Unknown stability	Inpatient	Male	42	42	White	2	Infarct	Left	Posterior (PCA)		No	20	1	With at least one person		Employed/self-employed		Not driving due to stroke	N/A Visit 1	Aware of condition	New	No	No	No	New	No	New	N/A Visit 1	Interview	0	1	0	1	0	3	0	0	0	1	0	1	0	0	0	2	3	5	1	2
Stable	Outpatient	Male	49	43	White	2481	Infarct	Bilateral	Lacunar		Yes	20	2	With at least one person		Unemployed		Not driving due to stroke	Same	Aware of condition	New	New	No	No	New	No	New	Stable	Interview	2	1	0	0	2	1	0	0	0	1	2	2	2	2	2	1	1	1	1	3
Unstable/Unknown stability	Inpatient	Male	55	55	White	2	Haemorrhage	Left	Posterior (PCA)		Yes	14	4	With at least one person		Employed/self-employed		Not driving due to stroke	N/A Visit 1	Aware of condition	New	No	No	New	No	No	No	N/A Visit 1	Self-completed	0	0	0	0	0	0	0	0	1	0	1	0	0	0	0	3	1	3	2	1
Stable	Outpatient	Female	74	73	White	304	Infarct	Right	Posterior (PCA)		No	19	0	Other	Has lodgers	Retired		Not driving due to stroke	Worse	Aware of condition	New	No	No	No	New	No	New	Stable	Self-completed	0	1	1	0	0	0	1	0	1	2	0	1	0	0	1	2	1	2	1	3
Stable	Outpatient	Male	79	79	White	153	Infarct	Left	Posterior (PCA)		Yes	20	0	With at least one person		Unemployed		Not driving due to stroke	Same	Aware of condition	New & Pre-existing	No	New	New & Pre-existing	New	No	No	Stable	Interview	1	1	0	0	0	2	0	1	0	0	0	0	0	1	0	1	1	1	1	1
Stable	Outpatient	Male	80	80	White	147	Haemorrhage	Right	Posterior (PCA)		Yes	20	0	With at least one person		Retired		Not driving due to stroke	Same	Aware of condition	New	No	New	No	New	New	No	Stable	Self-completed	2	2	0	1	0	1	0	0	1	0	1	1	0	1	0	3	4	2	3	1
Stable	Outpatient	Female	78	77	White	351	Infarct	Right	Posterior (PCA)		No	19	N/K	With at least one person		Retired		Not driving due to stroke	Same	Aware of condition	New	No	New	No	New	No	No	Stable	Self-completed	0	0	0	0	0	0	0	0	0	0	0	0	0	1	0	1	1	1	1	2
Stable	Outpatient	Male	75	75	White	130	Infarct	Left	Posterior (PCA)		Yes	10	0	With at least one person		Retired		Not driving due to stroke	Same	Aware of condition	New	No	New	No	New	No	No	Improvement	Self-completed	1	0	0	0	0	0	0	0	0	0	0	0	0	0	1	1	2	1	1	1
Unstable/Unknown stability	Outpatient	Male	60	60	White	46	Infarct	Left	Middle (MCA)		Yes	20	2	With at least one person		Employed/self-employed		Not driving due to stroke	Better	Aware of condition	New & Pre-existing	No	No	No	New & Pre-existing	No	No	Improvement	Self-completed	0	0	0	1	0	0	0	0	0	1	1	0	0	1	1	2	1	2	1	2
Unstable/Unknown stability	Inpatient	Male	81	81	White	2	Infarct	Right	Posterior (PCA)		No	20	2	With at least one person		Retired		Not driving due to stroke	N/A Visit 1	Some insight	New	No	No	No	New	New	No	N/A Visit 1	Self-completed	1	1	0	1	2	2	0	1	0	0	1	0	0	1	2	2	1	1	2	2
Unstable/Unknown stability	Outpatient	Male	71	71	White	16	Infarct	Right	Posterior (PCA)		No	20	2	With at least one person		Retired	Volunteer	Not driving due to stroke	N/A Visit 1	Aware of condition	New	No	No	No	New	No	New	N/A Visit 1	Self-completed	1	1	1	0	0	1	0	1	2	2	1	0	0	0	1	3	2	3	3	3
Unstable/Unknown stability	Outpatient	Male	63	63	White	59	Infarct	Left	Posterior (PCA)		No	20	1	With at least one person		Employed/self-employed		Not driving due to stroke	N/A Visit 1	Aware of condition	New & Pre-existing	Pre-existing	No	Pre-existing	New	No	No	N/A Visit 1	Self-completed	1	1	0	0	0	0	0	0	0	1	1	1	1	1	0	1	1	2	1	1
Unstable/Unknown stability	Outpatient	Male	71	71	White	26	Infarct	Right	Posterior (PCA)		No	20	2	With at least one person		Retired		Not driving due to stroke	N/A Visit 1	Aware of condition	New	No	No	No	New	No	New	N/A Visit 1	Self-completed	2	0	0	0	0	0	0	0	0	1	0	0	1	0	1	1	1	3	1	2
Unstable/Unknown stability	Outpatient	Female	78	78	White	53	Infarct	Right	Posterior (PCA)		Yes	20	2	Alone		Retired		Not driving due to stroke	N/A Visit 1	Aware of condition	New	No	No	No	New	No	New	N/A Visit 1
Unstable/Unknown stability	Inpatient	Female	63	63	White	6	Infarct	Bilateral	Brainstem		No	20	1	With at least one person		Retired		Never drove	N/A Visit 1	Aware of condition	New	No	No	New	No	No	No	N/A Visit 1	Self-completed	2	2	1	1	1	2	1	2	3	1	1	2	2	1	1	4	1	4	2	3
Unstable/Unknown stability	Outpatient	Female	74	N/K	White	N/K	Infarct	Left	Posterior (PCA)		No	20	1	With at least one person		Retired		Never drove	N/A Visit 1	Poor insight	New	No	No	No	New	No	No	N/A Visit 1	Self-completed	0	0	0	0	0	0	0	0	0	0	0	0	0	0	0	2	1	1	2	1
Stable	Outpatient	Male	50	49	White	598	Infarct	Bilateral	Posterior (PCA)		Yes	20	1	With at least one person		Employed/self-employed		Returned to driving post stroke - exceptional cases rule	Same	Aware of condition	New	No	No	No	New	No	No	Stable	Self-completed	2	1	1	1	1	2	1	2	3	2	2	3	1	2	3	2	1	3	2	3
Unstable/Unknown stability	Inpatient	Male	57	57	White	2	Infarct	Right	Posterior (PCA)		No	10	3	Alone		Unemployed		Never drove	N/A Visit 1	Some insight	New	No	No	New	New	No	No	N/A Visit 1	Interview	2	2	2	2	3	3	3	2	3	2	1	3	3	3	0	3	2	4	3	3
Unstable/Unknown stability	Inpatient	Male	72	72	White	17	Infarct	Bilateral	Posterior (PCA)		Yes	3	4	Alone		Retired		Never drove	N/A Visit 1	Some insight	New	New	New	New	No	No	No	N/A Visit 1	Interview	1	0	1	1	0	1	1	1	0	2	1	2	0	3	1	3	3	4	2	2
Stable	Outpatient	Male	67	67	White	185	Infarct	Right	Posterior (PCA)		No	17	2	With at least one person		Retired		Not driving due to stroke	Same	Aware of condition	New	No	New	No	New	New	No	Stable	Interview	3	1	2	2	1	1	2	1	0	2	2	0	0	0	0	1	3	3	1	3
Stable	Outpatient	Female	77	77	White	291	Haemorrhage	Left	Posterior (PCA)		No	14	2	With at least one person		Retired		Not driving due to stroke	Same	Aware of condition	New	No	No	No	New	No	No	Stable	Self-completed	2	1	0	0	0	0	0	0	1	1	1	1	0	0	0	2	1	1	1	1
Unstable/Unknown stability	Inpatient	Male	81	81	White	8	Infarct	Bilateral	Middle (MCA)	Posterior (PCA)	Yes	11	3	With at least one person		Retired		Gave up prior to stroke	N/A Visit 1	Some insight	New & Pre-existing	New	New	New	New & Pre-existing	New	No	N/A Visit 1	Interview	2	3	2	2	1	2	3	2	1	2	1	3	2	2	3	4	5	5	1	4
Stable	Outpatient	Male	81	80	White	374	Infarct	Left	Posterior (PCA)		No	20	0	With at least one person		Retired		Not driving due to stroke	Same	Aware of condition	New	No	New	No	New	No	No	Stable	Self-completed	0	0	0	0	0	0	0	0	0	0	0	0	0	0	0	1	1	1	1	1
Unstable/Unknown stability	Inpatient	Male	74	74	White	4	Infarct	Left	Brainstem		No	19	0	In nursing/residential care home		Retired		Gave up prior to stroke	N/A Visit 1	Aware of condition	New	No	No	New	No	No	No	N/A Visit 1	Self-completed	1	0	1	2	0	3	1	1	1	2	0	1	0	3	1	3	2	4	2	3
Stable	Outpatient	Female	70	70	White	170	Infarct	Right	Posterior (PCA)		No	20	0	With at least one person		Retired		Not driving due to stroke	Same	Aware of condition	New	No	No	No	New	No	No	Stable	Interview	0	0	0	0	0	0	0	0	0	0	0	1	0	1	0	1	1	1	1	1
Unstable/Unknown stability	Outpatient	Male	81	81	White	66	Infarct	Left	Posterior (PCA)		Yes	20	1	Alone		Retired		Gave up prior to stroke	N/A Visit 1	Aware of condition	New	No	No	New	New	No	New	N/A Visit 1	Interview	0	0	0	0	0	0	0	0	0	0	0	1	0	1	0	1	1	1	1	2
Unstable/Unknown stability	Outpatient	Female	74	74	White	62	Infarct	Left	Posterior (PCA)		No	N/K	N/K	With at least one person		Retired		Not driving due to stroke	N/A Visit 1	Some insight	New	No	No	Pre-existing	New	No	No	N/A Visit 1	Interview	0	0	0	0	0	0	0	0	0	0	0	0	0	0	1	1	1	1	1	1
Stable	Outpatient	Male	68	67	White	481	Infarct	Left	Posterior (PCA)		No	N/K	N/K	With at least one person		Employed/self-employed		Not driving due to stroke	Better	Aware of condition	New & Pre-existing	No	No	Pre-existing	New	No	No	Stable	Interview	0	0	0	0	0	0	0	0	0	0	0	0	0	0	0	1	1	1	1	2
Stable	Outpatient	Female	29	26	White	1178	Infarct	Left	Posterior (PCA)		No	20	2	With at least one person		Employed/self-employed		Not driving due to stroke	Same	Aware of condition	New	No	No	No	New	No	No	Stable	Self-completed	0	0	0	0	0	0	0	0	0	1	0	0	0	0	0	1	1	1	1	2
Unstable/Unknown stability	Outpatient	Female	74	74	White	142	Infarct	Right	Posterior (PCA)		Yes	20	2	With at least one person		Retired		Not driving due to stroke	N/A Visit 1	Some insight	New	No	No	No	New	No	No	N/A Visit 1	Self-completed	0	0	0	0	0	1	0	0	0	0	1	0	0	0	0	2	1	2	1	1
Unstable/Unknown stability	Outpatient	Female	84	84	White	30	Infarct	Left	Posterior (PCA)		No	20	2	Alone		Retired		Never drove	N/A Visit 1	Aware of condition	New	New	New	New	New	New	No	N/A Visit 1	Interview	3	3	0	0	0	1	0	0	0	1	1	1	1	3	1	2	1	2	1	2
Stable	Outpatient	Female	41	41	White	119	Infarct	Left	Posterior (PCA)		Yes	14	2	With at least one person		Employed/self-employed		Never drove	Better	Aware of condition	New & Pre-existing	No	No	Pre-existing	New	No	New	Stable	Interview	2	2	1	2	2	2	0	1	2	3	1	0	2	1	2	2	3	3	3	3
Stable	Outpatient	Male	51	47	White	1726	Haemorrhage	Left	Posterior (PCA)		Yes	20	2	With at least one person		Employed/self-employed		Returned to driving post stroke	Same	Aware of condition	New	No	No	New	No	No	No	Stable	Interview	1	0	0	1	0	0	0	0	0	2	1	0	0	0	0	1	1	1	1	2
Stable	Outpatient	Female	64	63	White	611	Infarct	Right	Posterior (PCA)		No	20	2	Alone		Retired		Returned to driving post stroke	Better	Aware of condition	New	No	No	New	No	No	New	Stable	Interview	1	1	0	1	1	1	0	1	1	1	1	0	0	0	2	2	1	2	2	1
Unstable/Unknown stability	Inpatient	Male	63	63	White	4	Infarct	Right	Posterior (PCA)		Yes	10	4	Alone		Retired		Gave up prior to stroke	N/A Visit 1	Some insight	New & Pre-existing	Pre-existing	New	New	New	New	No	N/A Visit 1	Interview	2	2	0	2	0	2	0	2	2	3	0	1	0	0	2	4	4	5	4	5
Unstable/Unknown stability	Inpatient	Male	61	61	White	2	Infarct	Left	Posterior (PCA)		No	20	2	Alone		Employed/self-employed		Not driving due to stroke	N/A Visit 1	Aware of condition	New	No	New	New	New	No	No	N/A Visit 1	Interview	2	2	1	0	1	1	0	1	0	0	1	0	1	2	0	5	1	2	1	1
Unstable/Unknown stability	Outpatient	Female	74	74	White	93	Infarct	Left	Posterior (PCA)		No	20	2	Alone		Retired		Never drove	N/A Visit 1	Aware of condition	New	No	No	New	New	No	No	N/A Visit 1	Interview	1	1	0	1	3	2	0	1	2	1	1	1	0	1	0	2	1	2	1	2
Unstable/Unknown stability	Inpatient	Male	77	77	White	3	Infarct	Right	Lacunar		Yes	16	2	Alone		Retired		Not driving due to stroke	N/A Visit 1	Some insight	New	No	No	No	New	No	No	N/A Visit 1	Interview	0	0	0	0	0	0	0	0	0	0	0	0	1	2	0	4	1	4	3	2
Unstable/Unknown stability	Outpatient	Male	78	78	White	33	Infarct	Left	Posterior (PCA)		No	20	2	With at least one person		Retired		Not driving due to stroke	N/A Visit 1	Aware of condition	New	No	No	New	New	No	New	N/A Visit 1	Interview	0	0	0	0	1	1	0	0	0	1	0	0	0	1	0	1	1	2	1	2
Stable	Outpatient	Male	48	46	White	793	Infarct	Right	Middle (MCA)	Anterior (ACA); Malignant MCA Syndrome	Yes	3	5	With at least one person		Employed/self-employed		Not driving due to stroke	N/A Visit 1	Aware of condition	New	No	No	No	New	No	No	Stable	Interview	1	0	0	0	0	3	0	0	2	3	1	0	0	0	1	1	1	1	3	3
Unstable/Unknown stability	Outpatient	Female	55	54	White	101	Infarct	Right	Middle (MCA)		No	20	0	With at least one person		Employed/self-employed		Not driving due to stroke	Same	Aware of condition	New & Pre-existing	Pre-existing	No	No	New	No	No	Improvement	Self-completed	1	1	1	1	0	1	0	2	1	2	1	1	0	1	0	2	1	3	2	2
Unstable/Unknown stability	Outpatient	Male	60	60	White	181	Haemorrhage	Left	Other	Subarchnoid	Yes	N/K	N/K	With at least one person		Retired		Gave up prior to stroke	N/A Visit 1	Aware of condition	New & Pre-existing	No	No	Pre-existing	New	No	No	N/A Visit 1	Interview	1	1	0	0	0	1	0	0	0	0	1	1	0	1	1	4	4	3	4	3
Stable	Outpatient	Female	72	72	White	98	Infarct	Right	Posterior (PCA)		No	20	1	Alone		Employed/self-employed		Not driving due to stroke	Same	Aware of condition	New	No	No	No	New	No	No	Stable	Self-completed	0	0	0	0	0	0	0	0	1	1	0	0	0	0	0	1	1	1	1	1
Stable	Outpatient	Male	71	69	White	904	Infarct	Left	Posterior (PCA)		No	20	1	With at least one person		Retired		Not driving due to stroke	Same	Aware of condition	New	No	No	No	New	No	No	Stable	Self-completed	1	1	0	1	0	1	0	0	1	1	1	0	0	0	0	2	1	3	1	2
Unstable/Unknown stability	Outpatient	Female	32	31	Other	41	Infarct	Right	Posterior (PCA)		Yes	20	0	With at least one person		Employed/self-employed		Not driving due to stroke	Same	Aware of condition	New	No	No	No	New	No	No	Deterioration	Interview	1	2	2	1	1	1	0	1	1	2	2	1	1	2	1	2	4	4	4	4
Unstable/Unknown stability	Outpatient	Male	67	67	White	34	Infarct	Left	Posterior (PCA)		Yes	18	3	With at least one person		Retired		Not driving due to stroke	Same	Poor insight	New	No	New	No	New	No	No	N/A Visit 1
Stable	Outpatient	Female	85	84	White	327	Infarct	Right	Posterior (PCA)		Yes	20	3	Alone		Retired		Gave up prior to stroke	Same	Some insight	New & Pre-existing	Pre-existing	No	No	New & Pre-existing	No	No	Stable	Self-completed	3	2	1	1	1	1	1	1	3	2	2	1	2	2	2	3	3	4	3	3
Stable	Outpatient	Male	75	75	White	155	Infarct	Left	Posterior (PCA)		Yes	20	3	With at least one person		Retired		Not driving due to stroke	Same	Aware of condition	New	No	New	No	New	No	New	Stable	Self-completed	1	1	0	2	0	2	0	1	2	2	1	2	2	2	1	3	1	3	3	3
Stable	Inpatient	Male	49	48	White	192	Haemorrhage	Right	Other	Fronto-temporal	Yes	N/K	N/K	With at least one person		Employed/self-employed		Not driving due to stroke	Same	Some insight	New	No	No	New	New	New	No	Stable	Self-completed	3	*	0	*	0	*	*	*	*	*	0	0	*	*	*	3	3	4	2	3
Stable	Outpatient	Male	66	63	White	1130	Infarct	Left	Brainstem		Yes	N/K	N/K	With at least one person		Retired		Not driving due to stroke	Same	Aware of condition	New & Pre-existing	No	Pre-existing	New	No	No	No	Stable	Self-completed	0	0	0	0	0	0	0	0	1	1	0	1	1	0	1	2	2	2	1	1
Stable	Outpatient	Male	54	53	White	404	Haemorrhage	Right	Posterior (PCA)	Lacunar	Yes	N/K	N/K	With at least one person		Unemployed		Not driving due to stroke	Better	Some insight	New	No	No	No	New	New	No	Stable	Interview	2	3	1	2	0	2	2	2	2	1	2	2	1	2	1	4	3	5	1	3
Unstable/Unknown stability	Outpatient	Male	58	57	White	149	Infarct	Right	Anterior (ACA)		No	18	3	With at least one person		Employed/self-employed		Not driving due to stroke	Better	Aware of condition	No	No	No	No	No	No	No	Improvement	Self-completed	0	0	0	0	0	0	0	0	0	0	0	0	0	0	0	1	2	2	2	1
Stable	Outpatient	Male	77	73	White	1655	Infarct	Bilateral	Posterior (PCA)	Lacunar	Yes	N/K	N/K	With at least one person		Retired		Not driving due to stroke	Same	Aware of condition	New & Pre-existing	Pre-existing	New	New	New	No	No	Stable	Interview	2	1	0	1	0	1	1	1	3	3	1	2	2	2	0	1	2	3	1	1
Stable	Outpatient	Male	66	66	White	79	Infarct	Right	Posterior (PCA)		No	13	3	With at least one person		Retired		Gave up prior to stroke	Better	Aware of condition	New & Pre-existing	New	New	No	New & Pre-existing	No	No	Stable	Interview	2	0	3	3	1	3	3	3	3	1	1	3	0	3	2	3	3	4	5	1
Stable	Outpatient	Female	71	71	White	165	Infarct	Left	Posterior (PCA)		No	20	2	With at least one person		Retired		Never drove	Same	Aware of condition	New & Pre-existing	Pre-existing	New	New & Pre-existing	New	New	No	Stable	Interview	0	0	0	3	0	0	0	0	0	1	1	0	0	3	1	3	2	5	4	1
Unstable/Unknown stability	Outpatient	Male	74	74	White	38	Infarct	Right	Posterior (PCA)		Yes	20	2	With at least one person		Retired		Not driving due to stroke	Same	Aware of condition	New & Pre-existing	Pre-existing	No	No	New	No	No	Stable	Self-completed	1	0	0	0	0	2	0	0	1	1	0	0	1	2	1	1	1	2	1	2
Stable	Outpatient	Female	67	63	White	1699	Haemorrhage	Left	Brainstem		No	7	3	With at least one person		Retired		Not driving due to stroke	Better	Aware of condition	New	No	New	New	No	No	No	Stable	Interview	3	2	2	3	3	3	2	2	3	0	2	3	1	3	1	3	3	4	1	4
Unstable/Unknown stability	Inpatient	Male	49	49	White	4	Infarct	Left	Posterior (PCA)		Yes	12	2	With at least one person		Employed/self-employed		Not driving due to stroke	N/A Visit 1	Aware of condition	New	No	New	New	No	No	No	N/A Visit 1	Interview	1	1	0	3	0	3	2	2	3	2	2	2	0	3	0	5	4	5	2	4
Unstable/Unknown stability	Outpatient	Male	49	48	White	32	Infarct	Left	Posterior (PCA)		Yes	20	2	Alone		Unemployed		Not driving due to stroke	Better	Aware of condition	New	No	New	No	New	No	No	N/A Visit 1	Interview	2	1	0	1	1	2	0	0	0	0	1	0	0	2	0	1	1	2	1	1
Stable	Outpatient	Male	65	64	White	357	Infarct	Right	Posterior (PCA)		No	20	2	With at least one person		Employed/self-employed		Not driving due to stroke	Same	Aware of condition	New	No	No	No	New	No	No	Stable	Self-completed	1	0	0	1	0	1	0	1	0	1	0	0	0	0	0	1	1	2	1	1
Stable	Outpatient	Female	68	68	White	139	Haemorrhage	Right	Posterior (PCA)		No	20	0	Alone		Retired		Not driving due to stroke	N/A Visit 1	Aware of condition	New	No	No	No	New	No	New	N/A Visit 1	Interview	0	0	0	3	3	2	0	0	0	3	0	0	0	0	0	2	1	3	1	3
Stable	Outpatient	Male	82	82	White	98	Infarct	Right	Posterior (PCA)		Yes	20	0	With at least one person		Retired		Not driving due to stroke	N/A Visit 1	Aware of condition	New	No	No	New	New	No	New	N/A Visit 1	Interview	1	2	0	1	2	0	0	1	0	1	0	0	0	1	0	1	1	2	1	3
Stable	Outpatient	Female	50	49	White	479	Infarct	Left	Posterior (PCA)		Yes	20	0	With at least one person		Employed/self-employed		Not driving due to stroke	N/A Visit 1	Aware of condition	New	No	No	No	New	No	New	N/A Visit 1	Self-completed	1	0	0	0	1	0	0	1	0	1	2	1	1	1	2	2	1	3	2	2
Unstable/Unknown stability	Outpatient	Male	79	79	White	5	Infarct	Right	Middle (MCA)		Yes	N/K	N/K	Alone		Retired		Gave up prior to stroke	N/A Visit 1	Aware of condition	New	No	No	new	New	New	No	N/A Visit 1	Interview	0	1	0	0	0	0	0	0	0	0	0	0	0	0	0	1	1	1	1	1
Unstable/Unknown stability	Outpatient	Male	47	47	White	50	Infarct	Right	Middle (MCA)		Yes	20	0	With at least one person		Employed/self-employed		Returned to driving post stroke	N/A Visit 1	Aware of condition	New	No	New	No	New	No	No	N/A Visit 1	Self-completed	0	0	0	0	0	0	0	0	0	0	0	0	1	1	0	1	1	1	1	1
Unstable/Unknown stability	Outpatient	Male	93	93	White	16	Infarct	Left	Posterior (PCA)		No	20	0	Alone		Retired		Gave up prior to stroke	N/A Visit 1	Some Insight	New	No	New	New	New	No	No	N/A Visit 1	Self-completed	0	0	0	0	0	1	0	0	0	0	0	1	0	1	0	1	1	1	1	1
Unstable/Unknown stability	Outpatient	Male	82	82	White	88	Infarct	Right	Posterior (PCA)		Yes	20	3	Alone		Retired		Not driving due to stroke	N/A Visit 1	Some Insight	New	No	New	No	New	New	No	N/A Visit 1	Interview	1	0	0	0	0	0	0	1	0	1	2	0	0	0	0	2	1	2	1	1
Stable	Outpatient	Female	85	84	White	214	Infarct	Right	Anterior (ACA)		Yes	N/K	N/K	Alone		Retired		Never drove	N/A Visit 1	Some Insight	New & Pre-existing	Pre-existing	No	Pre-existing	New	No	No	N/A Visit 1
Stable	Outpatient	Female	72	70	White	673	Haemorrhage	Right	Posterior (PCA)		Yes	9	4	With at least one person		Retired		Never drove	Same	Some Insight	New & Pre-existing	New & Pre-existing	New & Pre-existing	New	New	New	No	Stable	Self-completed	1	1	0	2	1	1	1	1	3	3	1	3	3	1	1	2	1	2	1	3
Stable	Outpatient	Male	57	53	White	1318	Infarct	Right	Posterior (PCA)		No	20	1	Alone		Retired		Not driving due to stroke	Worse	Aware of condition	New & Pre-existing	New	New	No	New	No	No	Deterioration	Self-completed	2	2	1	1	1	3	1	2	3	3	2	2	1	3	2	3	2	3	2	3
Unstable/Unknown stability	Outpatient	Female	55	55	White	164	Haemorrhage	Left	Middle (MCA)		Yes	13	3	With at least one person		Never worked		Never drove	N/A Visit 1	Poor insight	New	New	New	No	New	New	No	N/A Visit 1	Self-completed	2	1	1	2	0	1	2	1	2	3	3	1	2	2	1	3	3	3	3	4
Unstable/Unknown stability	Inpatient	Male	56	56	White	12	Infarct	Left	Brainstem		Yes	8	4	With at least one person		Employed/self-employed		Not driving due to stroke	N/A Visit 1	Aware of condition	New	No	No	New	No	No	No	N/A Visit 1	Self-completed	0	1	1	2	1	2	1	1	2	0	1	1	1	1	0	5	2	5	1	3
Unstable/Unknown stability	Outpatient	Male	74	73	White	49	Infarct	Right	Posterior (PCA)		Yes	20	0	Alone		Employed/self-employed		Not driving due to stroke	Better	Aware of condition	New & Pre-existing	No	New	New & Pre-existing	New	No	No	Improvement	Interview	0	0	0	0	0	0	0	0	0	2	0	0	0	0	0	1	1	1	1	1
Unstable/Unknown stability	Outpatient	Male	58	57	White	150	Infarct	Right	Posterior (PCA)		No	20	1	With at least one person		Employed/self-employed		Not driving due to stroke	N/A Visit 1	Aware of condition	New	No	No	New	New	No	No	N/A Visit 1	Interview	3	2	2	2	0	3	2	2	3	2	3	3	3	3	3	4	3	3	3	4
Stable	Outpatient	Female	78	74	White	1171	Haemorrhage	Right	Posterior (PCA)	Mass effect; Midline shift	Yes	0	5	Alone		Retired		Gave up prior to stroke	Worse	Aware of condition	New	No	No	No	New	No	No	Stable	Interview	2	1	0	2	1	2	0	3	3	0	2	1	0	3	0	3	1	3	3	1
Stable	Outpatient	Male	80	78	White	421	Infarct	Left	Posterior (PCA)		No	20	1	With at least one person		Retired		Not driving due to stroke	Same	Aware of condition	New & Pre-existing	Pre-existing	No	Pre-existing	New	No	No	Stable	Self-completed	0	0	0	0	0	0	0	0	0	0	0	0	0	0	0	1	1	1	1	2
Unstable/Unknown stability	Outpatient	Male	65	64	White	47	Infarct	Left	Middle (MCA)		No	20	1	With at least one person		Employed/self-employed		Not driving due to stroke	N/A Visit 1	Aware of condition	New & Pre-existing	No	No	Pre-existing	New	No	No	N/A Visit 1	Self-completed	1	2	0	1	0	3	0	1	0	2	1	0	0	2	0	2	1	2	3	3
Stable	Outpatient	Female	74	74	White	182	Haemorrhage	Right	Posterior (PCA)		No	20	0	With at least one person		Retired		Never drove	Better	Aware of condition	New & Pre-existing	Pre-existing	No	Pre-existing	New	No	No	Improvement	Interview	1	0	0	0	0	0	0	0	0	1	0	0	0	0	0	1	1	1	1	1
Unstable/Unknown stability	Inpatient	Male	61	61	White	5	Infarct	Bilateral	Posterior (PCA)		Yes	5	4	With at least one person		Employed/self-employed		Not driving due to stroke	N/A Visit 1	Some insight	New	No	No	No	New	New	No	N/A Visit 1	Interview	3	3	3	2	3	2	3	3	3	3	3	3	0	0	2	3	2	5	5	5
Unstable/Unknown stability	Inpatient	Male	60	60	White	12	Haemorrhage	Left	Middle (MCA)		Yes	0	4	With at least one person		Employed/self-employed		Not driving due to stroke	N/A Visit 1	Aware of condition	New	No	No	New	No	No	No	N/A Visit 1	Self-completed	1	2	0	1	1	1	0	1	0	0	0	0	0	0	0	3	2	3	1	2
Stable	Outpatient	Female	75	75	White	78	Infarct	Left	Posterior (PCA)		No	14	1	With at least one person		Retired		Not driving due to stroke	Same	Aware of condition	New	No	No	No	New	No	New	Stable	Self-completed	0	1	0	1	0	0	0	1	0	0	0	1	0	2	0	1	1	2	1	1
Stable	Outpatient	Female	79	79	White	72	Haemorrhage	Left	Posterior (PCA)		Yes	15	1	With at least one person		Retired		Gave up prior to stroke	Same	Aware of condition	New & Pre-existing	No	New	Pre-existing	New	No	No	Stable	Self-completed	0	2	0	0	0	0	0	0	1	2	1	0	0	1	0	1	1	1	1	2
Stable	Outpatient	Male	79	79	White	123	Infarct	Right	Posterior (PCA)		Yes	18	1	With at least one person		Retired		Not driving due to stroke	Same	Some Insight	New	No	No	No	New	No	New	Stable	Interview	2	0	0	1	0	0	2	2	2	1	2	0	2	2	2	4	3	3	3	1
Stable	Outpatient	Male	88	88	White	110	Infarct	Right	Posterior (PCA)		Yes	14	1	With at least one person		Retired		Not driving due to stroke	Same	Aware of condition	New & Pre-existing	Pre-existing	New	Pre-existing	New	New	New	Stable	Interview	1	1	0	1	0	1	0	0	1	1	0	1	0	1	1	2	2	2	1	1
Stable	Outpatient	Female	45	45	White	106	Infarct	Right	Posterior (PCA)		No	18	1	With at least one person		Employed/self-employed		Not driving due to stroke	Same	Aware of condition	No	No	No	No	New	No	No	Stable	Self-completed	2	3	2	2	2	2	2	2	3	2	3	3	3	2	2	4	2	3	1	3
Stable	Outpatient	Male	73	72	White	217	Infarct	Left	Posterior (PCA)		Yes	20	1	With at least one person		Retired		Not driving due to stroke	Same	Aware of condition	No	No	No	New	No	No	No	Stable	Interview	0	2	1	2	2	2	0	0	0	1	0	0	0	1	0	2	2	3	1	2
Stable	Outpatient	Female	80	80	White	191	Infarct	Right	Posterior (PCA)		No	20	1	With at least one person		Retired		Never drove	Same	Some Insight	No	No	No	No	New	No	New	Stable	Interview	3	0	0	0	0	1	2	2	1	0	1	0	0	*	0	5	2	2	1	1
Unstable/Unknown stability	Outpatient	Female	77	77	White	39	Infarct	Left	Posterior (PCA)		No	18	2	Alone		Retired		Never drove	N/A Visit 1	Poor insight	New & Pre-existing	Pre-existing	New	No	New	No	New	N/A Visit 1	Self-completed	1	0	1	1	1	1	1	1	0	0	1	0	0	1	0	1	1	1	1	1
Stable	Outpatient	Female	66	66	White	162	Infarct	Left	Posterior (PCA)		No	20	1	With at least one person		Retired		Not driving due to stroke	Better	Aware of condition	New & Pre-existing	Pre-existing	no	No	New	No	No	Stable	Self-completed	0	0	0	2	2	2	0	0	1	1	0	0	0	0	0	3	1	3	4	2
Stable	Outpatient	Male	87	86	White	370	Infarct	Right	Brainstem	Lacunar	Yes	20	1	With at least one person		Retired		Gave up prior to stroke	Same	Aware of condition	New	No	No	New	No	No	No	Stable	Interview	1	2	0	1	0	1	1	1	1	1	0	1	1	0	1	3	2	3	2	1
Unstable/Unknown stability	Inpatient	Female	75	75	White	6	Haemorrhage	Right	Middle (MCA)		No	20	1	With at least one person		Retired		Not driving due to stroke	N/A Visit 1	Some Insight	New	No	New	New	New	New	No	N/A Visit 1	Interview	0	0	0	0	0	0	0	0	0	0	1	0	0	0	0	2	1	1	1	1
Unstable/Unknown stability	Inpatient	Female	83	83	White	14	Infarct	Left	Posterior (PCA)		Yes	13	2	With at least one person		Retired		Never drove	N/A Visit 1	Aware of condition	New	No	No	New	No	No	No	N/A Visit 1	Interview	1	0	1	3	0	3	2	2	1	0	0	2	0	1	0	5	5	5	1	1
Unstable/Unknown stability	Inpatient	Male	48	48	White	1	Infarct	Right	Posterior (PCA)	Lacunar	Yes	4	3	Alone		Employed/self-employed		Not driving due to stroke	N/A Visit 1	Some Insight	New	No	No	New	New	No	No	N/A Visit 1	Interview	0	0	0	0	0	0	0	0	0	0	0	0	0	0	0	5	5	5	3	1
Unstable/Unknown stability	Outpatient	Male	62	62	White	16	Infarct	Right	Posterior (PCA)	lacunar	No	20	1	With at least one person		Employed/self-employed		Never drove	N/A Visit 1	Aware of condition	New & Pre-existing	No	No	New & Pre-existing	New	No	New	N/A Visit 1	Self-completed	0	1	0	0	0	0	0	0	1	1	0	1	0	1	0	1	1	3	2	2
Unstable/Unknown stability	Inpatient	Male	73	73	White	20	Infarct	Right	Posterior (PCA)		Yes	14	4	Alone		Retired		Not driving due to stroke	N/A Visit 1	Some Insight	New & Pre-existing	Pre-existing	New	No	New	New	New	N/A Visit 1	Interview	3	2	0	1	0	1	0	2	3	1	1	1	0	2	2	2	1	5	2	3
Unstable/Unknown stability	Inpatient	Female	84	84	White	2	Infarct	Left	Posterior (PCA)		Yes	20	2	With at least one person		Retired		Never drove	N/A Visit 1	Some Insight	New & Pre-existing	Pre-existing	New	No	New	No	New	N/A Visit 1	Interview	3	2	2	1	3	3	3	2	1	2	2	2	0	3	0	3	3	5	1	2
Stable	Outpatient	Male	85	85	White	85	Infarct	Right	Posterior (PCA)		Yes	20	2	With at least one person		Retired		Not driving due to stroke	Worse	Some Insight	New & Pre-existing	Pre-existing	No	No	New	No	No	Stable	Self-completed	2	1	1	1	1	1	1	1	1	1	1	2	2	1	2	2	2	2	2	2
Unstable/Unknown stability	Outpatient	Male	69	69	White	9	Infarct	Right	Posterior (PCA)		No	20	2	With at least one person		Retired	Volunteer	Not driving due to stroke	N/A Visit 1	Some Insight	New	No	No	No	New	New	No	N/A Visit 1	Self-completed	0	0	0	0	0	0	0	0	0	1	0	0	0	1	0	1	1	1	1	2
Stable	Outpatient	Male	51	50	White	496	Haemorrhage	Bilateral	Other	Basal cisterns; Interventricular	Yes	20	1	With at least one person		Employed/self-employed		Not driving due to stroke	Same	Aware of condition	New	No	No	New	No	No	No	Stable	Self-completed	2	0	0	1	1	1	0	0	1	1	0	0	0	0	0	2	1	2	1	1
Unstable/Unknown stability	Outpatient	Male	88	88	White	62	Infarct	Right	Posterior (PCA)		Yes	20	3	With at least one person		Retired		Not driving due to stroke	N/A Visit 1	Aware of condition	New & Pre-existing	No	No	New & Pre-existing	No	No	No	N/A Visit 1	Self-completed	0	0	0	1	1	1	1	1	1	1	1	1	1	1	0	4	3	5	1	2
Stable	Outpatient	Male	72	72	White	55	Infarct	Right	Posterior (PCA)		No	20	2	With at least one person		Retired		Gave up prior to stroke	Better	Aware of condition	New & Pre-existing	Pre-existing	No	No	New	No	No	Stable
Unstable/Unknown stability	Outpatient	Male	68	68	White	23	Infarct	Right	Posterior (PCA)		Yes	N/K	N/K	Alone		Retired		Not driving due to stroke	N/A Visit 1	Aware of condition	New	No	New	No	New	New	No	N/A Visit 1	Self-completed	3	3	2	3	3	3	2	3	3	3	3	3	3	3	3	4	4	5	5	5
Unstable/Unknown stability	Outpatient	Male	75	75	White	98	Infarct	Left	Posterior (PCA)		No	20	1	With at least one person		Retired		Not driving due to stroke	N/A Visit 1	Some Insight	New	No	No	No	New	No	New	N/A Visit 1	Interview	0	2	0	0	0	0	0	0	0	1	0	0	0	0	0	1	1	2	2	1
Unstable/Unknown stability	Outpatient	Male	74	74	White	38	Infarct	Left	Posterior (PCA)		No	20	1	With at least one person		Retired		Gave up prior to stroke	N/A Visit 1	Aware of condition	New	No	No	No	New	No	No	N/A Visit 1	Self-completed	0	0	0	*	0	*	0	0	*	0	0	*	0	0	*	2	1	3	1	1
Unstable/Unknown stability	Outpatient	Female	66	65	White	78	Infarct	Right	Posterior (PCA)		No	20	1	With at least one person		Retired		Never drove	N/A Visit 1	Aware of condition	New	New	New	No	New	No	No	N/A Visit 1	Interview	2	2	0	2	3	2	1	2	2	2	2	2	2	2	1	2	2	4	2	3
Stable	Outpatient	Male	79	78	White	309	Infarct	Right	Posterior (PCA)		No	18	2	With at least one person		Retired		Not driving due to stroke	Better	Some Insight	New	No	No	No	New	No	No	Stable	Self-completed	1	0	0	0	0	2	0	0	0	2	0	0	0	0	0	1	1	2	1	2
Unstable/Unknown stability	Inpatient	Female	77	77	White	8	Infarct	Left	Posterior (PCA)		Yes	8	4	With at least one person		Employed/self-employed		Never drove	N/A Visit 1	Some Insight	New & Pre-existing	Pre-existing	New	No	New	New	New	N/A Visit 1	Interview	1	1	1	1	3	3	1	1	0	2	0	2	1	0	0	4	4	5	1	4
Stable	Outpatient	Male	67	66	White	181	Infarct	Left	Middle (MCA)		Yes	N/K	N/K	With at least one person		Retired		Not driving due to stroke	Same	Aware of condition	New & Pre-existing	No	New	Pre-existing	New	No	No	Stable	Interview	1	3	0	1	1	3	1	1	2	3	3	1	3	2	0	4	2	4	3	3
Stable	Outpatient	Female	73	72	White	277	Infarct	Right	Posterior (PCA)		Yes	17	1	With at least one person		Retired		Never drove	Same	Aware of condition	New	No	New	No	New	No	No	Stable
Unstable/Unknown stability	Outpatient	Female	79	79	White	46	Infarct	Left	Posterior (PCA)		No	11	2	With at least one person		Retired		Never drove	Same	Aware of condition	New	No	New	No	New	No	No	Improvement	Interview	2	0	3	2	1	3	1	3	2	2	0	2	2	2	3	5	2	4	4	3
Unstable/Unknown stability	Outpatient	Male	73	73	White	57	Infarct	Right	Posterior (PCA)		No	17	2	With at least one person		Retired		Gave up prior to stroke	N/A Visit 1	Some Insight	New & Pre-existing	Pre-existing	New	No	New	New	No	N/A Visit 1	Interview	2	2	3	2	2	2	0	3	3	2	0	0	1	3	0	3	3	5	1	4
Unstable/Unknown stability	Outpatient	Female	73	73	White	7	Infarct	Right	Brainstem		No	20	0	With at least one person		Retired		Not driving due to stroke	N/A Visit 1	Aware of condition	New	No	No	New	No	No	No	N/A Visit 1	Self-completed	2	1	0	1	0	1	1	1	0	1	0	1	0	1	0	2	1	2	1	2
Unstable/Unknown stability	Outpatient	Male	37	37	White	43	Infarct		Brainstem		Yes	7	3	With at least one person		Never worked		Never drove	N/A Visit 1	Aware of condition	New & Pre-existing	New	Pre-existing	Pre-existing	No	No	No	N/A Visit 1	Interview	2	2	2	2	0	2	2	2	0	2	2	2	1	2	0	4	4	4	5	3
Stable	Outpatient	Female	43	42	White	425	Infarct	Right	Posterior (PCA)		No	20	0	With at least one person		Employed/self-employed		Not driving due to stroke	Same	Aware of condition	New	No	No	No	New	No	No	Stable	Interview	0	0	0	0	0	1	0	1	0	2	0	0	0	0	0	1	1	1	2	3
Unstable/Unknown stability	Outpatient	Female	77	77	White	90	Haemorrhage	Left	Posterior (PCA)		Yes	6	4	In nursing/residential care home		Retired		Never drove	N/A Visit 1	Some Insight	New	New	No	New	New	No	No	N/A Visit 1	Interview	2	2	2	2	3	3	2	2	3	3	2	2	2	2	2	4	4	4	4	4
Stable	Outpatient	Female	83	82	White	110	Infarct	Left	Posterior (PCA)		Yes	18	2	With at least one person		Retired		Gave up prior to stroke	Better	Aware of condition	New	No	New	No	New	No	No	N/A Visit 1	Interview	1	0	0	0	1	2	0	1	0	0	1	0	1	1	2	2	3	2	1	1
Stable	Outpatient	Male	58	56	White	742	Infarct	Right	Middle (MCA)		Yes	16	1	With at least one person		Retired		Not driving due to stroke	Same	Aware of condition	New	No	No	New	New	No	No	Stable	Self-completed	0	0	0	0	0	0	0	2	0	0	0	0	0	0	1	3	4	2	2	1
Stable	Outpatient	Male	77	76	White	265	Infarct	Right	Middle (MCA)		Yes	18	1	With at least one person		Retired		Not driving due to stroke	Better	Aware of condition	New	No	No	Pre-existing	New	No	No	Stable	Interview	0	3	1	0	0	3	0	1	1	0	0	0	0	2	0	2	2	2	3	2
Stable	Outpatient	Female	63	62	White	140	Infarct	Left	Posterior (PCA)		Yes	11	4	With at least one person		Retired		Not driving due to stroke	N/A Visit 1	Aware of condition	New	No	New	New	No	No	No	Stable	Interview	1	1	3	3	1	1	1	1	0	0	1	0	0	1	1	5	3	4	1	1
Stable	Outpatient	Male	76	75	White	153	Infarct	Right	Posterior (PCA)		No	20	0	With at least one person		Retired		Not driving due to stroke	Same	Aware of condition	New	No	No	No	New	No	No	Stable	Self-completed	1	0	0	2	0	2	0	1	3	1	0	0	0	0	1	1	1	2	2	2
Stable	Outpatient	Female	35	34	White	133	Haemorrhage	Left	Posterior (PCA)		Yes	20	0	With at least one person		Employed/self-employed		Not driving due to stroke	Better	Aware of condition	New	No	No	No	New	No	New	Improvement	Self-completed	0	1	1	0	0	0	0	0	0	1	1	0	0	1	0	1	1	2	1	2
Stable	Outpatient	Female	80	79	White	74	Infarct	Bilateral	Posterior (PCA)		Yes	20	0	With at least one person		Retired		Gave up prior to stroke	Better	Aware of condition	New	No	No	No	New	New	No	Improvement	Self-completed	1	1	0	0	0	0	0	0	0	1	1	0	0	0	1	1	1	1	1	2
Stable	Outpatient	Female	49	47	White	806	Haemorrhage	Bilateral	Posterior (PCA)		Yes	2	4	With at least one person		Employed/self-employed		Not driving due to stroke	Same	Aware of condition	New & Pre-existing	No	New	New	No	No	No	Improvement	Self-completed	1	2	1	2	1	2	1	2	2	2	1	1	0	2	3	3	2	3	2	3
Unstable/Unknown stability	Inpatient	Male	74	74	White	2	Infarct	Left	Posterior (PCA)		No	18	2	Alone		Retired		Never drove	N/A Visit 1	Aware of condition	New	No	No	No	New	No	No	N/A Visit 1	Interview	1	0	0	2	0	3	1	2	1	2	2	1	0	2	0	4	2	3	3	3
Unstable/Unknown stability	Inpatient	Male	79	78	White	35	Infarct	Bilateral	Posterior (PCA)		No	10	3	Alone		Retired		Not driving due to stroke	N/A Visit 1	Some Insight	New	New	New	New	New	No	No	Improvement	Interview	3	3	0	3	0	3	0	2	3	1	0	1	3	3	0	1	1	4	2	4
Unstable/Unknown stability	Inpatient	Male	78	78	White	3	Infarct	Left	Posterior (PCA)		No	20	2	With at least one person		Retired		Not driving due to stroke	N/A Visit 1	Aware of condition	New	No	New	No	New	No	New	N/A Visit 1	Interview	1	0	0	0	0	3	0	0	0	0	0	1	0	1	0	1	1	5	1	1
Stable	Outpatient	Male	92	92	White	151	Infarct	Left	Posterior (PCA)		Yes	8	N/K	With at least one person		Retired		Not driving due to stroke	Better	Some Insight	New	No	No	No	New	No	No	Stable	Self-completed	0	0	0	0	0	*	0	*	1	1	*	0	0	0	0	2	1	3	2	2
Stable	Outpatient	Male	74	74	White	213	Infarct	Left	Posterior (PCA)		Yes	7	2	With at least one person		Retired		Not driving due to stroke	Same	Aware of condition	New	No	New	New	No	No	No	Stable	Self-completed	0	0	0	0	0	2	0	1	2	0	1	0	0	1	0	3	3	3	1	1
Unstable/Unknown stability	Outpatient	Female	78	78	White	8	Infarct	Right	Posterior (PCA)		No	20	1	With at least one person		Retired		Not driving due to stroke	N/A Visit 1	Aware of condition	New & Pre-existing	New	No	Pre-existing	New	No	No	N/A Visit 1	Self-completed	1	0	0	1	0	1	1	0	2	1	1	2	1	2	0	2	2	2	2	3
Unstable/Unknown stability	Outpatient	Male	65	65	White	51	Infarct	Left	Middle (MCA)		Yes	20	1	With at least one person		Retired		Not driving due to stroke	N/A Visit 1	Aware of condition	New	No	No	No	New	No	No	N/A Visit 1	Self-completed	0	0	0	0	0	1	0	0	0	2	0	0	0	0	0	1	1	1	1	3
Unstable/Unknown stability	Outpatient	Female	84	84	White	64	Haemorrhage	Right	Posterior (PCA)		No	N/K	4	With at least one person		Retired		Not driving due to stroke	N/A Visit 1	Some Insight	New & Pre-existing	Pre-existing	No	Pre-existing	New	No	No	N/A Visit 1	Interview	0	0	0	0	0	1	0	0	1	0	2	0	0	1	0	3	1	3	4	2
Stable	Outpatient	Female	60	60	White	192	Infarct	Left	Posterior (PCA)		No	20	2	Alone		Retired		Not driving due to stroke	Same	Aware of condition	New & Pre-existing	Pre-existing	No	No	New	No	No	Stable	Self-completed	2	0	2	2	0	3	0	0	3	3	0	2	0	0	2	3	1	3	1	2
Stable	Outpatient	Female	79	78	White	370	Infarct	Left	Posterior (PCA)		No	10	3	With at least one person		Retired		Gave up prior to stroke	Same	Aware of condition	New & Pre-existing	Pre-existing	New	No	New	No	No	Stable	Self-completed	0	1	1	1	0	2	0	0	3	1	1	1	0	0	2	4	1	5	3	1
Stable	Outpatient	Female	68	67	White	69	Infarct	N/K	N/K		No	20	1	With at least one person		Retired		Not driving due to stroke	Same	Aware of condition	No	No	No	No	No	No	No	Stable	Self-completed	0	0	0	0	0	0	0	0	0	0	1	0	0	0	1	1	1	2	1	2
Unstable/Unknown stability	Outpatient	Male	55	55	White	39	Infarct	Right	Brainstem		Yes	20	1	With at least one person		Employed/self-employed		Not driving due to stroke	N/A Visit 1	Aware of condition	New	No	No	New	No	No	No	N/A Visit 1	Self-completed	1	0	0	0	0	0	0	0	2	1	1	1	1	0	1	1	1	2	1	2
Unstable/Unknown stability	Inpatient	Female	60	60	White	32	Infarct	Bilateral	Posterior (PCA)		Yes	7	4	Alone		Unemployed		Never drove	N/A Visit 1	Aware of condition	New	No	No	New	No	No	No	Stable	Interview	1	0	3	0	0	1	1	1	3	2	2	0	0	0	1	2	1	2	1	5
Stable	Outpatient	Female	66	60	White	2155	Infarct	Bilateral	Posterior (PCA)	Lacunar	Yes	7	N/K	In nursing/residential care home		Retired		Not driving due to stroke	Same	Aware of condition	New	No	No	No	New	No	No	Stable	Interview	0	0	0	1	0	1	0	0	3	2	0	0	1	0	0	5	1	5	1	1
Unstable/Unknown stability	Outpatient	Female	72	71	White	191	Infarct	Left	Posterior (PCA)		No	N/K	N/K	With at least one person		Retired		Returned to driving post stroke	N/A Visit 1	Aware of condition	New	No	No	No	New	New	No	N/A Visit 1	Self-completed	0	0	0	0	0	0	0	0	0	0	0	0	0	0	0	2	1	1	2	1
Unstable/Unknown stability	Outpatient	Female	92	92	White	25	Infarct	Right	Anterior (ACA)		No	N/K	3	With at least one person		Retired		Gave up prior to stroke	N/A Visit 1	Some Insight	New	No	No	No	New	New	No	N/A Visit 1	Interview	0	0	0	0	0	0	0	0	0	0	0	0	0	0	0	2	1	2	1	1
Stable	Inpatient	Male	74	73	White	24	Infarct	Right	Posterior (PCA)		No	N/K	N/K	Alone		Retired		Not driving due to stroke	Same	Aware of condition	New	No	No	New	New	No	No	Stable	Interview	1	2	1	0	0	2	2	1	0	1	1	2	2	2	1	2	2	3	2	1
Unstable/Unknown stability	Outpatient	Male	68	68	White	14	Infarct	Left	Posterior (PCA)		No	20	1	With at least one person		Retired		Not driving due to stroke	N/A Visit 1	Some Insight	New	No	No	No	New	No	No	N/A Visit 1	Self-completed	0	0	0	0	0	0	0	0	0	0	0	0	0	0	0	1	1	1	1	1
Stable	Outpatient	Male	78	77	White	97	Infarct	Right	Posterior (PCA)		No	20	3	Alone		Retired		Gave up prior to stroke	Same	Aware of condition	New & Pre-existing	Pre-existing	New	Pre-existing	New	No	New	Stable	Self-completed	3	3	0	0	0	2	0	3	3	2	2	2	2	2	2	2	1	2	1	2
Stable	Outpatient	Male	72	71	White	63	Infarct	Left	Posterior (PCA)		Yes	20	1	With at least one person		Retired		Not driving due to stroke	Same	Aware of condition	New	No	New	No	New	No	No	Stable	Self-completed	1	2	1	1	2	2	0	2	1	2	1	1	1	1	0	1	1	5	1	3
Unstable/Unknown stability	Outpatient	Female	58	56	White	635	Infarct	Right	Posterior (PCA)		Yes	20	2	Alone		N/K		Not driving due to stroke	Same	Some Insight	New	No	No	New	No	No	No	Deterioration	Self-completed	0	0	0	2	1	1	0	0	0	1	2	1	1	*	0	0	0	3	2	2
Unstable/Unknown stability	Outpatient	Male	61	61	White	28	Infarct	Right	Posterior (PCA)		No	N/K	N/K	With at least one person		Retired		Not driving due to stroke	N/A Visit 1	Aware of condition	New	No	No	No	New	No	No	N/A Visit 1	Self-completed	0	0	1	0	2	2	0	0	0	1	0	1	0	1	0	1	1	2	1	1
Unstable/Unknown stability	Outpatient	Male	53	53	White	124	Infarct	Right	Middle (MCA)		Yes	0	2	With at least one person		Retired		Never drove	N/A Visit 1	Aware of condition	New	No	No	No	New	No	No	Improvement	Interview	2	3	1	0	0	1	3	1	1	1	2	2	2	0	0	2	3	3	3	3
Unstable/Unknown stability	Outpatient	Female	73	73	White	64	Infarct	Left	Posterior (PCA)		No	12	2	With at least one person		Retired		Never drove	N/A Visit 1	Aware of condition	New & Pre-existing	No	No	Pre-existing	New	No	New	Improvement	Self-completed	1	1	0	0	0	0	0	0	1	0	1	0	0	0	0	3	1	2	4	1
Unstable/Unknown stability	Outpatient	Male	76	76	White	31	Infarct	Right	Posterior (PCA)		Yes	17	2	With at least one person		Retired		Not driving due to stroke	N/A Visit 1	Some Insight	New	New	New	New	New	New	New	N/A Visit 1
Unstable/Unknown stability	Inpatient	Male	59	59	White	4	Infarct	Right	Middle (MCA)		Yes	8	4	With at least one person		Employed/self-employed		Not driving due to stroke	N/A Visit 1	Aware of condition	New	No	New	No	New	No	No	N/A Visit 1	Interview	1	2	1	3	3	1	1	2	2	1	0	0	2	2	0	5	5	5	2	3
Stable	Outpatient	Male	67	67	White	188	Infarct	Left	Posterior (PCA)		Yes	20	2	Alone		Retired		Gave up prior to stroke	Same	Aware of condition	New & Pre-existing	No	No	No	New & Pre-existing	No	No	Stable	Interview	0	0	0	0	0	0	0	0	0	0	1	0	0	0	0	2	1	2	2	1
Stable	Outpatient	Male	68	67	White	133	Infarct	Left	Posterior (PCA)		No	N/K	N/K	With at least one person		Employed/self-employed		Not driving due to stroke	N/A Visit 1	Aware of condition	New	No	No	No	New	No	No	N/A Visit 1	Interview	0	1	0	0	0	1	0	0	1	2	0	1	0	1	0	1	1	2	1	3
Unstable/Unknown stability	Outpatient	Female	83	83	White	53	Infarct	Left	Posterior (PCA)		No	20	0	With at least one person		Retired		Not driving due to stroke	N/A Visit 1	Poor insight	New & Pre-existing	Pre-existing	No	No	New	New	No	N/A Visit 1	Interview	0	0	0	0	0	0	0	0	0	0	0	0	0	0	0	1	1	1	1	1
Unstable/Unknown stability	Outpatient	Male	61	61	White	67	Infarct	Left	Posterior (PCA)		No	20	0	With at least one person		Unemployed		Not driving due to stroke	N/A Visit 1	Some Insight	New	No	No	No	New	New	No	N/A Visit 1	Interview	1	0	0	2	0	0	0	1	0	1	0	1	0	0	0	1	1	5	1	2
Unstable/Unknown stability	Inpatient	Male	86	86	White	77	Infarct	Left	Posterior (PCA)		Yes	N/K	N/K	Alone		Retired		Not driving due to stroke	N/A Visit 1	Some Insight	New & Pre-existing	No	No	No	New & Pre-existing	No	No	N/A Visit 1	Interview	1	0	3	1	0	3	0	1	3	1	1	0	0	1	0	3	2	5	2	3
Stable	Outpatient	Male	58	57	White	299	Infarct	Right	Posterior (PCA)		No	20	0	With at least one person		Unemployed		Not driving due to stroke	Same	Aware of condition	New	No	No	No	New	No	No	Stable
Unstable/Unknown stability	Inpatient	Female	71	71	White	72	Haemorrhage	Left	Posterior (PCA)		Yes	N/K	N/K	With at least one person		Retired		Gave up prior to stroke	Same	Aware of condition	New & Pre-existing	Pre-existing	New	Pre-existing	New	No	No	N/A Visit 1	Interview	2	2	2	2	2	2	2	2	2	2	2	2	2	2	2	3	3	4	2	2
Unstable/Unknown stability	Outpatient	Female	80	79	White	68	Infarct	Right	Posterior (PCA)		Yes	20	2	With at least one person		Retired		Gave up prior to stroke	N/A Visit 1	Aware of condition	New	No	New	No	New	No	New	N/A Visit 1	Self-completed	1	0	0	0	0	1	0	0	0	0	1	0	0	1	0	1	1	2	1	1
Unstable/Unknown stability	Outpatient	Male	78	77	White	55	Infarct	Left	Middle (MCA)		Yes	20	2	With at least one person		Retired		Not driving due to stroke	N/A Visit 1	Some Insight	New & Pre-existing	No	New	Pre-existing	New	No	No	Improvement	Self-completed	0	0	0	0	0	0	0	0	0	0	0	0	0	0	0	1	1	1	2	1
Stable	Outpatient	Female	45	45	Asian/Asian British	62	Infarct	Right	Middle (MCA)		Yes	N/K	2	With at least one person		Unemployed		Not driving due to stroke	Better	Aware of condition	No	No	No	Pre-existing	No	No	No	Stable	Self-completed	0	1	1	2	2	1	1	2	2	2	1	2	1	1	3	3	2	3	4	3
Unstable/Unknown stability	Outpatient	Female	50	49	White	120	Infarct	Right	Lacunar		Yes	N/K	N/K	With at least one person		Employed/self-employed		Not driving due to stroke	N/A Visit 1	Aware of condition	New	No	No	New	No	No	No	N/A Visit 1	Self-completed	1	1	1	1	1	1	0	1	0	2	0	1	0	1	0	3	1	5	1	3
Stable	Outpatient	Male	66	65	White	296	Infarct	Left	Posterior (PCA)		No	20	0	With at least one person		Employed/self-employed		Not driving due to stroke	Same	Aware of condition	New	No	No	No	New	No	No	Stable	Self-completed	1	1	0	1	1	1	1	1	1	1	0	0	0	1	1	3	2	5	1	3
Stable	Outpatient	Female	82	81	White	169	Infarct	Left	Posterior (PCA)		Yes	N/K	1	With at least one person		Retired		Not driving due to stroke	Better	Some Insight	New	No	No	No	New	No	No	Stable	Self-completed	1	1	0	1	0	1	0	0	1	1	1	1	1	1	2	1	1	3	1	1
Unstable/Unknown stability	Outpatient	Female	76	75	White	87	Infarct	Right	Posterior (PCA)		No	N/K	N/K	With at least one person		Retired		Never drove	N/A Visit 1	Some Insight	New	No	No	No	New	No	No	N/A Visit 1	Self-completed	2	0	0	0	1	1	1	1	2	2	*	1	0	2	2	1	1	1	1	2
Unstable/Unknown stability	Inpatient	Female	73	72	White	88	Infarct	Right	Middle (MCA)		No	N/K	N/K	With at least one person		Retired		Not driving due to stroke	N/A Visit 1	Some Insight	New	No	No	No	New	New	No	N/A Visit 1	Interview	2	1	1	2	2	2	2	1	3	1	1	2	1	2	2	4	3	3	3	3
Unstable/Unknown stability	Outpatient	Male	73	73	White	50	Infarct	Right	Posterior (PCA)		Yes	20	0	With at least one person		Employed/self-employed		Not driving due to stroke	N/A Visit 1	Aware of condition	New	No	No	No	New	No	No	N/A Visit 1	Self-completed	0	0	0	0	0	0	0	0	0	0	0	0	0	0	0	1	1	1	1	1
Unstable/Unknown stability	Outpatient	Male	89	89	White	22	Infarct	Left	Posterior (PCA)		No	20	0	With at least one person		Retired		Not driving due to stroke	N/A Visit 1	Aware of condition	New & Pre-existing	No	No	Pre-existing	New	No	No	N/A Visit 1	Self-completed	0	1	0	0	0	1	0	0	0	1	0	0	0	1	0	2	1	2	1	2
Unstable/Unknown stability	Outpatient	Female	79	79	White	16	Infarct	Right	Middle (MCA)		No	20	0	Alone		Retired		Not driving due to stroke	N/A Visit 1	Aware of condition	New	No	No	New	New	New	No	N/A Visit 1	Interview	0	0	0	0	0	2	0	0	1	0	1	0	1	1	2	1	1	1	4	1
Unstable/Unknown stability	Outpatient	Female	68	68	White	10	Infarct	Left	Posterior (PCA)		No	20	0	With at least one person		Retired		Not driving due to stroke	N/A Visit 1	Aware of condition	New & Pre-existing	Pre-existing	No	No	New	No	No	N/A Visit 1	Self-completed	1	1	0	1	0	2	0	0	2	2	0	1	0	1	1	1	1	3	1	3
Stable	Outpatient	Male	78	72	White	2435	Infarct	Right	Posterior (PCA)		No	20	0	With at least one person		Retired		Not driving due to stroke	Same	Aware of condition	New	No	No	No	New	New	No	Stable	Self-completed	1	0	0	0	0	0	0	0	0	1	0	1	0	0	0	1	1	1	1	1
Unstable/Unknown stability	Outpatient	Female	77	77	White	18	Infarct	Left	Posterior (PCA)		No	20	0	Alone		Retired		Never drove	N/A Visit 1	Aware of condition	New & Pre-existing	Pre-existing	No	Pre-existing	New	New	New	N/A Visit 1	Self-completed	1	0	0	0	0	0	0	0	1	0	0	0	0	0	0	1	1	1	1	2
Unstable/Unknown stability	Outpatient	Male	69	68	White	90	Infarct	Left	Posterior (PCA)		No	N/K	N/K	With at least one person		Retired		Not driving due to stroke	N/A Visit 1	Aware of condition	New	No	No	No	New	New	No	N/A Visit 1	Self-completed	1	0	0	1	0	2	0	1	1	1	0	1	*	2	0	2	5	2	1	2
Unstable/Unknown stability	Outpatient	Male	27	26	White	48	Infarct	Right	Posterior (PCA)		Yes	N/K	N/K	With at least one person		Employed/self-employed		Not driving due to stroke	Better	Some insight	New	No	No	No	New	No	No	N/A Visit 1	Self-completed	0	0	0	*	0	1	0	0	1	*	0	0	0	0	0	1	1	2	1	1
Unstable/Unknown stability	Inpatient	Female	83	83	White	28	Haemorrhagic Transformation	Right	Posterior (PCA)		Yes	N/K	N/K	With at least one person		Retired		Not driving due to stroke	Same	Aware of condition	New	No	No	No	New	No	No	Improvement	Interview	0	0	1	1	0	0	0	1	0	3	1	1	0	0	1	3	2	3	3	2
Stable	Outpatient	Female	37	34	White	918	Infarct	Right	Posterior (PCA)		No	18	2	With at least one person		Unemployed		Not driving due to stroke	Same	Aware of condition	New	No	No	No	New	No	No	Stable	Self-completed	2	2	1	1	1	2	2	2	3	2	2	2	2	3	1	3	2	3	1	3
Stable	Outpatient	Female	81	81	White	129	Infarct	Bilateral	Posterior (PCA)	Anterior (ACA)	Yes	N/K	1	Alone		Retired		Never drove	Same	Aware of condition	New	No	No	No	New	No	No	Stable	Self-completed	0	0	0	*	0	*	0	0	0	*	0	0	0	0	0	1	1	1	1	1
Stable	Outpatient	Female	85	85	White	198	Infarct	Left	Anterior (ACA)		Yes	14	2	Alone		Retired		Never drove	Same	Aware of condition	New	No	New	No	New	No	New	Stable	Interview	0	0	0	0	2	2	0	2	2	1	1	1	1	2	0	2	1	2	3	2
Unstable/Unknown stability	Outpatient	Male	77	77	White	120	Infarct	Right	Middle (MCA)		Yes	13	1	With at least one person		Retired		Not driving due to stroke	Better	Some insight	New	No	No	New	New	No	New	Improvement	Self-completed	1	1	1	0	0	0	0	1	1	1	1	1	0	0	1	3	2	2	3	1
Unstable/Unknown stability	Outpatient	Male	53	53	White	53	Infarct	Left	Posterior (PCA)		No	20	1	With at least one person		Employed/self-employed		Not driving due to stroke	N/A Visit 1	Some insight	New	No	No	New	New	No	No	N/A Visit 1	Self-completed	1	1	0	0	0	0	0	0	1	0	0	0	0	0	0	2	1	1	1	1
[truncated: 131 more columns]
